# Supplementary material for: Connexin43 promotes exocytosis of damaged lysosomes through actin remodelling
Source: EMBO J. 2024 Jul 23;43(17):3627–49. doi: 10.1038/s44318-024-00177-3 (PMC11377567; doi:10.1038/s44318-024-00177-3)
Supplement: Supplementary file 3 — Movie EV1 [file 44318_2024_177_MOESM3_ESM.zip]

Archive with 2 entries (2 files):
- EMBOJ-2023-116370R1-Movie_EV1.avi
- Movie EV1 legend.docx
