# Supplementary material for: Connexin43 promotes exocytosis of damaged lysosomes through actin remodelling
Source: EMBO J. 2024 Jul 23;43(17):3627–49. doi: 10.1038/s44318-024-00177-3 (PMC11377567; doi:10.1038/s44318-024-00177-3)
Supplement: Supplementary file 5 — Source data Fig. 1 [file 44318_2024_177_MOESM5_ESM.zip]

Archive with 61 entries (48 files):
- Figure 1/
- __MACOSX/._Figure 1
- Figure 1/.DS_Store
- __MACOSX/Figure 1/._.DS_Store
- Figure 1/1H/
- __MACOSX/Figure 1/._1H
- Figure 1/1F/
- __MACOSX/Figure 1/._1F
- Figure 1/1G/
- __MACOSX/Figure 1/._1G
- Figure 1/1I/
- __MACOSX/Figure 1/._1I
- Figure 1/1B/
- __MACOSX/Figure 1/._1B
- Figure 1/1E/
- __MACOSX/Figure 1/._1E
- Figure 1/1D/
- __MACOSX/Figure 1/._1D
- Figure 1/1C/
- __MACOSX/Figure 1/._1C
- Figure 1/1H/Flow Cytometry shATG7 LLOMe LAMP1.fcs
- Figure 1/1H/Flow Cytometry shATG7 Ct LAMP1.fcs
- Figure 1/1H/Flow Cytometry shCt Ct LAMP1.fcs
- Figure 1/1H/Flow Cytometry shCt LLOMe LAMP1.fcs
- Figure 1/1F/Flow Cytometry siAlix LLOMe LAMP1.fcs
- Figure 1/1F/Flow Cytometry siCt LLOMe LAMP1.fcs
- Figure 1/1F/Flow Cytometry siCt Ct LAMP1.fcs
- Figure 1/1F/Flow Cytometry siAlix Ct LAMP1.fcs
- Figure 1/1G/Quantification of MFI LAMP1.xlsx
- Figure 1/1I/Quantification of MFI LAMP1.xlsx
- Figure 1/1B/Flow Cytometry LLOMe 60min LAMP1 at PM.fcs
- Figure 1/1B/Flow Cytometry Ion+Ca2+ LAMP1 at PM.fcs
- Figure 1/1B/Flow Cytometry LLOMe 10min LAMP1 at PM.fcs
- Figure 1/1B/Flow Cytometry Ct LAMP1 at PM .fcs
- Figure 1/1B/Flow Cytometry LLOMe 180min LAMP1 at PM.fcs
- Figure 1/1E/Western NCadh/
- __MACOSX/Figure 1/1E/._Western NCadh
- Figure 1/1E/Western hnRNPA2B1/
- __MACOSX/Figure 1/1E/._Western hnRNPA2B1
- Figure 1/1E/Western LAMP1/
- __MACOSX/Figure 1/1E/._Western LAMP1
- Figure 1/1E/Western Gal3/
- __MACOSX/Figure 1/1E/._Western Gal3
- Figure 1/1D/Quantification of Cath B release.xlsx
- Figure 1/1C/Quantification of MFI LAMP1.xlsx
- Figure 1/1E/Western NCadh/Western NCadh.tif
- Figure 1/1E/Western NCadh/Western NCadh README.docx
- Figure 1/1E/Western NCadh/Western NCadh 20220121_123950-08_Ch.tif
- Figure 1/1E/Western hnRNPA2B1/bc.nucl.2 20220125_162050_Ch+Marker.jpg
- Figure 1/1E/Western hnRNPA2B1/Western hnRNPA2B1 2 20220125_162050_Ch.tif
- Figure 1/1E/Western hnRNPA2B1/Western hnRNPA2B1 README.docx
- Figure 1/1E/Western hnRNPA2B1/Western hnRNPA2B1.tif
- Figure 1/1E/Western LAMP1/Western Lamp1 README.docx
- Figure 1/1E/Western LAMP1/Western LAMP1 20220119_120059_Ch.tif
- Figure 1/1E/Western LAMP1/Western LAMP1.tif
- Figure 1/1E/Western LAMP1/Western LAMP1 20220119_120059_Ch+Marker.jpg
- Figure 1/1E/Western LAMP1/Western LAMP1 20220119_120850-05_Ch.tif
- Figure 1/1E/Western Gal3/Western Gal3.tif
- Figure 1/1E/Western Gal3/Western Gal3 README.docx
- Figure 1/1E/Western Gal3/Western Gal3 20220119_115404_Ch+Marker.jpg
- Figure 1/1E/Western Gal3/Western Gal3  20220119_115404_Ch.tif
