# Supplementary material for: Connexin43 promotes exocytosis of damaged lysosomes through actin remodelling
Source: EMBO J. 2024 Jul 23;43(17):3627–49. doi: 10.1038/s44318-024-00177-3 (PMC11377567; doi:10.1038/s44318-024-00177-3)
Supplement: Supplementary file 5 — Source data Fig. 1 [file 44318_2024_177_MOESM5_ESM.zip › Figure 1/1G/Quantification of MFI LAMP1.xlsx]

## Sheet: Folha1
	siCt
Ct	100	100	100	100	100	100	100	100
LLOMe	485.542	475.207	174.615	271.186	218.487	384.774	321.212	295.918
	siAlix
Ct	118.916	95.5923	133.077	110.508	137.983	149.383	147.475	129.082
LLOMe	791.566	769.972	236.154	367.797	613.445	635.803	571.717	503.401
