# Supplementary material for: Connexin43 promotes exocytosis of damaged lysosomes through actin remodelling
Source: EMBO J. 2024 Jul 23;43(17):3627–49. doi: 10.1038/s44318-024-00177-3 (PMC11377567; doi:10.1038/s44318-024-00177-3)
Supplement: Supplementary file 5 — Source data Fig. 1 [file 44318_2024_177_MOESM5_ESM.zip › Figure 1/1I/Quantification of MFI LAMP1.xlsx]

## Sheet: Folha1
	shCt
Ct	100	100	100	100
LLOMe	367.117	164.013	225.854	191
	shATG7
Ct	101.802	120.223	161.712
LLOMe	513.514	444.267	477.478
