# Supplementary material for: Connexin43 promotes exocytosis of damaged lysosomes through actin remodelling
Source: EMBO J. 2024 Jul 23;43(17):3627–49. doi: 10.1038/s44318-024-00177-3 (PMC11377567; doi:10.1038/s44318-024-00177-3)
Supplement: Supplementary file 5 — Source data Fig. 1 [file 44318_2024_177_MOESM5_ESM.zip › Figure 1/1D/Quantification of Cath B release.xlsx]

## Sheet: Folha1
Ct	ION+Ca2+	LLOMe
1	1.5028	1.75924
1	1.31477	1.48989
1	1.14344	1.5204
