# Supplementary material for: Connexin43 promotes exocytosis of damaged lysosomes through actin remodelling
Source: EMBO J. 2024 Jul 23;43(17):3627–49. doi: 10.1038/s44318-024-00177-3 (PMC11377567; doi:10.1038/s44318-024-00177-3)
Supplement: Supplementary file 5 — Source data Fig. 1 [file 44318_2024_177_MOESM5_ESM.zip › Figure 1/1C/Quantification of MFI LAMP1.xlsx]

## Sheet: Folha1
Ct	Ion+Ca2+	10 min LLOMe	60 min LLOMe	180 min LLOMe
100	272.836	307.266	453.287	366.782
100	179.648	240.298	444.776	346.269
100	304.58	252.651	738.636	590.909
100	368.25	187.882	520.107	466.488
