# Supplementary material for: Connexin43 promotes exocytosis of damaged lysosomes through actin remodelling
Source: EMBO J. 2024 Jul 23;43(17):3627–49. doi: 10.1038/s44318-024-00177-3 (PMC11377567; doi:10.1038/s44318-024-00177-3)
Supplement: Supplementary file 6 — Source data Fig. 2 [file 44318_2024_177_MOESM6_ESM.zip]

Archive with 74 entries (56 files):
- Figure 2/
- __MACOSX/._Figure 2
- Figure 2/.DS_Store
- __MACOSX/Figure 2/._.DS_Store
- Figure 2/2G/
- __MACOSX/Figure 2/._2G
- Figure 2/2I/
- __MACOSX/Figure 2/._2I
- Figure 2/2H/
- __MACOSX/Figure 2/._2H
- Figure 2/2A/
- __MACOSX/Figure 2/._2A
- Figure 2/2F/
- __MACOSX/Figure 2/._2F
- Figure 2/2C/
- __MACOSX/Figure 2/._2C
- Figure 2/2D/
- __MACOSX/Figure 2/._2D
- Figure 2/2M/
- __MACOSX/Figure 2/._2M
- Figure 2/2J/
- __MACOSX/Figure 2/._2J
- Figure 2/2K/
- __MACOSX/Figure 2/._2K
- Figure 2/2L/
- __MACOSX/Figure 2/._2L
- Figure 2/2E/
- __MACOSX/Figure 2/._2E
- Figure 2/2B/
- __MACOSX/Figure 2/._2B
- Figure 2/2G/Ratio CFU - supernatant and cellular fraction.xlsx
- Figure 2/2I/Lysosmal distance from the nuclear.xlsx
- Figure 2/2H/Fluorescence Microscopy HEK293A LLOMe LAMP.tif
- Figure 2/2H/Microscopy HEK293Cx43+ LLOMe LAMP.tif
- Figure 2/2H/Fluorescence Microscopy HEK293A Ct LAMP.tif
- Figure 2/2H/Fluorescence Microscopy HEK293Cx43+ Ct LAMP.tif
- Figure 2/2A/mcherry-Gal3 intensity.xlsx
- Figure 2/2F/Mean intensity of LAMP1 at cell surface.xlsx
- Figure 2/2C/Flow Cytometry HEK293A LLOMe LAMP1.fcs
- Figure 2/2C/Flow Cytometry HEK293Cx43+ Ct LAMP1.fcs
- Figure 2/2C/Flow Cytometry HEK293A Ct LAMP1.fcs
- Figure 2/2C/Flow Cytometry HEK293Cx43+ LLOMe LAMP1.fcs
- Figure 2/2D/Mean intensity of LAMP1 at cell surface.xlsx
- Figure 2/2M/Cx43 protein levels in exosomes.xlsx
- Figure 2/2J/Transmission electron microscopy HEK293Cx43+ LLOMe.tif
- Figure 2/2J/Transmission electron microscopy HEK293A LLOMe.tif
- Figure 2/2K/Western LAMP1 Cellular Extract/
- __MACOSX/Figure 2/2K/._Western LAMP1 Cellular Extract
- Figure 2/2K/Western Cx43 Cellular Extract/
- __MACOSX/Figure 2/2K/._Western Cx43 Cellular Extract
- Figure 2/2K/Western LAMP1 Vesicles/
- __MACOSX/Figure 2/2K/._Western LAMP1 Vesicles
- Figure 2/2K/Western Cx43 Vesicles/
- __MACOSX/Figure 2/2K/._Western Cx43 Vesicles
- Figure 2/2L/Cx43 protein levels in microvesicles.xlsx
- Figure 2/2E/Quantification of Cath B release.xlsx
- Figure 2/2B/Fluorescence Microscopy HEK293A ion LAMP at PM.tif
- Figure 2/2B/Fluorescence Microscopy HEK293A LLOMe LAMP at PM.tif
- Figure 2/2B/Fluorescence Microscopy HEK293Cx43+ LLOMe LAMP at PM.tif
- Figure 2/2B/Fluorescence Microscopy HEK293Cx43+ ion LAMP at PM.tif
- Figure 2/2B/Fluorescence Microscopy HEK293Cx43+ Ct LAMP at PM.tif
- Figure 2/2B/Fluorescence Microscopy HEK293A Ct LAMP at PM.tif
- Figure 2/2K/Western LAMP1 Cellular Extract/Western LAMP1 Cellular Extracts.tif
- Figure 2/2K/Western LAMP1 Cellular Extract/Western LAMP1 Cellular Extracts 20220203_131814_Ch.tif
- Figure 2/2K/Western LAMP1 Cellular Extract/Western LAMP1 Cellular Extracts 20220203_131814_Ch+Marker.jpg
- Figure 2/2K/Western Cx43 Cellular Extract/Western Cx43 Cellular Extracts.tif
- Figure 2/2K/Western Cx43 Cellular Extract/Western Cx43 Cellular Extract 20220203_131432_Ch.tif
- Figure 2/2K/Western Cx43 Cellular Extract/Western Cx43 Cellular Extract 20220203_131432_Ch+Marker.jpg
- Figure 2/2K/Western LAMP1 Vesicles/Western LAMP1 Vesicles 20220128_134007_Ch.tif
- Figure 2/2K/Western LAMP1 Vesicles/Western LAMP1 Vesicular.tif
- Figure 2/2K/Western LAMP1 Vesicles/Western LAMP1 Vesicles 20220128_134007_Ch+Marker.jpg
- Figure 2/2K/Western Cx43 Vesicles/Western Cx43 Vesicles.tif
- Figure 2/2K/Western Cx43 Vesicles/Western Cx43 Vesicles 20220128_140639_Ch.tif
- Figure 2/2K/Western Cx43 Vesicles/Western Cx43 Vesicles 20220128_140639_Ch+Marker.jpg
