# Supplementary material for: Connexin43 promotes exocytosis of damaged lysosomes through actin remodelling
Source: EMBO J. 2024 Jul 23;43(17):3627–49. doi: 10.1038/s44318-024-00177-3 (PMC11377567; doi:10.1038/s44318-024-00177-3)
Supplement: Supplementary file 6 — Source data Fig. 2 [file 44318_2024_177_MOESM6_ESM.zip › Figure 2/2G/Ratio CFU - supernatant and cellular fraction.xlsx]

## Sheet: Folha1
293A	293Cx43+
0.006399	2.02807
0.146377	0.442857
0.00367	0.163544
0.153638	2.53391
