# Supplementary material for: Connexin43 promotes exocytosis of damaged lysosomes through actin remodelling
Source: EMBO J. 2024 Jul 23;43(17):3627–49. doi: 10.1038/s44318-024-00177-3 (PMC11377567; doi:10.1038/s44318-024-00177-3)
Supplement: Supplementary file 6 — Source data Fig. 2 [file 44318_2024_177_MOESM6_ESM.zip › Figure 2/2I/Lysosmal distance from the nuclear.xlsx]

## Sheet: Folha1
	293A/Ct			293Cx43+/Ct			293A/LLOMe			293Cx43+/LLOMe
[0-0.5]	0.511111	0.53111	0.563	0.490257	0.47652	0.453	0.389655	0.38485	0.396	0.346908	0.33542	0.3025
[0.5-1]	0.488889	0.46889	0.447	0.509743	0.52348	0.557	0.610345	0.61515	0.604	0.653092	0.66458	0.6975
