# Supplementary material for: Connexin43 promotes exocytosis of damaged lysosomes through actin remodelling
Source: EMBO J. 2024 Jul 23;43(17):3627–49. doi: 10.1038/s44318-024-00177-3 (PMC11377567; doi:10.1038/s44318-024-00177-3)
Supplement: Supplementary file 6 — Source data Fig. 2 [file 44318_2024_177_MOESM6_ESM.zip › Figure 2/2A/mcherry-Gal3 intensity.xlsx]

## Sheet: Folha1
Time (h)	293A
0	0.918877	0.043858	0.596244	0.233967	0.890355	0.349045	0.870325	0.570752	3.74881	4.4766	0.476764	0.594106	0.573105	0.865277	0.283915	0.315464	2.90795	0.355406	0.721109	0.208062	0.933229	0.889467	0.117992	1.40927	0.481593	1.27173	2.33432	0.936289	0.680982	1.58127	0.879875	1.15445	0.71443	0.681999	0.933103	0.272307	0.113712	0.191247	0.57329	0.560581	1.07205	0.163258	0.512431	0.409275	0.435444	1.6213	0.63786	0.480433	1.6162
0.5	2.6024	0.807298	5.81359	0.910994	2.14109	1.0574	1.70765	0.99237	0.545126	0.469907	3.3181	0.345928	0.577063	0.761066	1.60128	0.485477	1.51674	1.91668	1.24365	0.377631	5.68547	1.3905	2.0875	0.801541	0.600077	0.223151	0.64645	0.191457	0.946241	1.30799	2.57363	0.973821	0.599458	4.24602	2.36772	1.19917	2.82459	1.55012	1.40725	2.23614	1.90725	1.14922	0.660906	0.895647	2.27542	0.977163	0.759205	0.724348	2.72798
1	5.30736	1.18325	1.52847	1.41937	0.597906	0.683384	2.6502	2.23033	1.82275	2.6257	1.63679	1.27421	0.210004	0.683548	0.874998	6.44647	3.4241	3.30506	2.12335	7.73092	1.26353	2.17896	2.87277	1.621	1.19518	2.46165	2.32262	0.305107	1.15773	0.652193	1.51304	0.839734	1.88931	0.279579	1.81073	0.387855	4.23201	2.12605	1.39664	3.41599	3.16777	5.10154	3.92378	6,780683*	7,208873*
3	2.64834	0.486815	2.76817	1.48024	2.50723	2.1974	1.47418	2.92375	1.08745	0.92989	1.30997	2.16147	2.01702	1.3148	3.09392	7.85696	0.435525	1.76958	1.3579	0.054459	0.101373	1.78003	3.6351	1.66477	0.151076	2.82512	2.32706	0.496017	0.982251	1.08042	1.71052	1.3803	0.794643	3.39555	3.90872	4.19784	1.20932	1.19001	2.41384	0.806172	1.88706	1.85428	0.168727	1.52012	0.862188
6	1.5171	2.97174	0.549827	0.898623	0.650991	2.06165	3.02785	1.27049	1.82365	1.72319	3.93524	0.67757	3.19292	0.827373	5.19583	2.11885	0.452334	3.44418	0.598968	0.449452	0.060322	0.268887	1.50691	0.865632	0.240965	0.018439	0.044448	0.185733	0.034642	0.213154	0.30604	0.08491	0.079817	0.011441	2.43027	0.808092	2.15306	0.248007	0.242671	0.273584	0.455946	0.245192	0.125732	0.01323	0.946017
24	0.378063	0.737548	0.131	0.067949	0.127105	0,010037*	0.697789	0.05479	1.43547	0.520024	0.170871	0.952981	0.266722	0.472368	0.027782	0.027782	0.013362	0.574501	0.039229	0.249754	0.020815	0.055219	0.030332	0.019409	0.03488	0.052486	0.07003	0.025779	0.023133	0.136139
	293Cx43+
0	1.04923	1.09572	0.611928	0.861596	0.751977	0.214854	0.366256	1.31842	1.39326	0.277668	2.3492	3.52858	0.338274	0.585828	0.17497	0.512475	0.887631	0.929745	0.874164	1.87822	0.621207	0.542309	1.22291	0.904457	1.67082	1.16505	1.09784	1.42769	1.03697	2.37033	1.2146	0.234264	0.358326	0.309586	0.823633	0.312203	0.788373	0.975091	0.363499	1.39495	0.325897	0.511433	4.04482	2.01561	0.667176	0.165475	1.54133	0.325174	0.252142
0.5	0.71186	5.24118	1.13757	0.109738	0.547971	0.108891	1.61076	0.406734	0.471023	1.50744	0.823561	3.08567	1.75367	1.12864	1.49908	2.42708	5.34256	1.09343	1.21077	0.424138	0.142419	0.156722	0.179838	0.415232	0.824727	1.19856	0.900622	0.280813	2.25984	1.33473	0.214652	1.23377	1.16096	2.67939	0.637242	0.52386	3.6297	2.80538	1.49975	0.643666	0.96368	0.937389	0.860402	0.226027	0.585018	0.586039	1.0453	0.095564	0.916128
1	2.69468	2.30629	0.669154	0.998534	2.49154	0.895982	0.382862	1.74608	0.452359	0.505698	0.462288	0.427835	1.01897	0.470649	0.598502	0.675835	2.30454	0,083918*	0,1968*	0.849377	0,08063*	3.54564	1.58532	2.60212	0.495579	2.71021	3.65958	1.25343	0.45615	0,090651*	0.343519	0.43233	0,117583*	0,208792*	0.476949	0.496585	0.658703	0,100905*	1.36658	1.42878	1.29032	0.654119	2.27282	0.302252	1.21614
3	0.42728	0.15597	0.23051	0.726991	0.750811	0.368671	0.458244	0.258197	2.05698	1.98712	0.733749	0.621881	3.7795	2.93845	4,277912*	0.17661	1.26854	0.239098	1.19674	1.73931	1.05859	1.42281	0.302367	2.00207	1.65142	0.509698	2.02515	0.026344	0.098924	0.634773	0.514156	1.83934	1.08405	1.32745	1.19863	2.89482	1.19323	9,830671*	1.35266	0.173558	0.204545	1.73513	1.67357
6	1.07633	1.32087	0.097219	0.293469	0.098029	1.56261	0.577556	0.262202	5,909414*	0.716002	1.13993	2.8458	2.55606	3.14881	1.16565	0.077219	0.195588	0.054615	0.01531	0.162359	0.388371	0.01277	0.338667	0.031785	0.228359	0.821181	0.637011	0.016646	0.962731	4,234856*	0.101135	0.254493	0.762366	1.43277	5,175988*	2.42623	6,336159*	1.05395	0.646343	0.25834	0.846533	1.91398	2.70275
24	0.077544	0.088985	0.058793	0.201389	0.32866	0.615217	0.567895	0.764225	0.203392	0.59931	1,422919*	0.271189	0.009752	1.03756	0.159635	0.054065	0.195463	0.048589	0.020258	0.040683	0,305189*	0.218214	0.025711	0.062329	0.216007	0.007903	0.006244	0.109409	0.084989
[truncated: 1 more columns]
