# Supplementary material for: Connexin43 promotes exocytosis of damaged lysosomes through actin remodelling
Source: EMBO J. 2024 Jul 23;43(17):3627–49. doi: 10.1038/s44318-024-00177-3 (PMC11377567; doi:10.1038/s44318-024-00177-3)
Supplement: Supplementary file 6 — Source data Fig. 2 [file 44318_2024_177_MOESM6_ESM.zip › Figure 2/2F/Mean intensity of LAMP1 at cell surface.xlsx]

## Sheet: Folha1
	293A				293Cx43+
Ct	100	100	100	100	100.901	97.351	115.693	95.3628
Salmonella	119.82	121.722	118.301	130.407	132.432	139.139	151.705	130.159
