# Supplementary material for: Connexin43 promotes exocytosis of damaged lysosomes through actin remodelling
Source: EMBO J. 2024 Jul 23;43(17):3627–49. doi: 10.1038/s44318-024-00177-3 (PMC11377567; doi:10.1038/s44318-024-00177-3)
Supplement: Supplementary file 6 — Source data Fig. 2 [file 44318_2024_177_MOESM6_ESM.zip › Figure 2/2D/Mean intensity of LAMP1 at cell surface.xlsx]

## Sheet: Folha1
	293A
Ct	100	100	100	100
Ion+Ca2+	179.648	122.68	204.717	175.258
LLOMe	150.754	144.33	140.377	202.032
	293Cx43+
Ct	104.9	107.216	85.3774	98.232
Ion+Ca2+	101.633	82.0619	287.736	112.233
LLOMe	311.558	673.196	223.585	352.235
