# Supplementary material for: Connexin43 promotes exocytosis of damaged lysosomes through actin remodelling
Source: EMBO J. 2024 Jul 23;43(17):3627–49. doi: 10.1038/s44318-024-00177-3 (PMC11377567; doi:10.1038/s44318-024-00177-3)
Supplement: Supplementary file 6 — Source data Fig. 2 [file 44318_2024_177_MOESM6_ESM.zip › Figure 2/2L/Cx43 protein levels in microvesicles.xlsx]

## Sheet: Folha1
Ct	LLOMe
1	1.39198
1	4.00687
1	2.75237
1	2.63658
1	2.56189
