# Supplementary material for: Connexin43 promotes exocytosis of damaged lysosomes through actin remodelling
Source: EMBO J. 2024 Jul 23;43(17):3627–49. doi: 10.1038/s44318-024-00177-3 (PMC11377567; doi:10.1038/s44318-024-00177-3)
Supplement: Supplementary file 6 — Source data Fig. 2 [file 44318_2024_177_MOESM6_ESM.zip › Figure 2/2E/Quantification of Cath B release.xlsx]

## Sheet: Folha1
	293A			293Cx43+
Ct	1	1	1	1	1	1
Ion+Ca2+	1.8028	1.21477	1.34344	1.3581	1.44552	1.54107
LLOMe	1.75924	1.58989	1.6204	2.1264	2.69038	3.58686
