# Supplementary material for: Connexin43 promotes exocytosis of damaged lysosomes through actin remodelling
Source: EMBO J. 2024 Jul 23;43(17):3627–49. doi: 10.1038/s44318-024-00177-3 (PMC11377567; doi:10.1038/s44318-024-00177-3)
Supplement: Supplementary file 7 — Source data Fig. 3 [file 44318_2024_177_MOESM7_ESM.zip]

Archive with 36 entries (25 files):
- Figure 3/
- __MACOSX/._Figure 3
- Figure 3/3E/
- __MACOSX/Figure 3/._3E
- Figure 3/3B/
- __MACOSX/Figure 3/._3B
- Figure 3/3C/
- __MACOSX/Figure 3/._3C
- Figure 3/3D/
- __MACOSX/Figure 3/._3D
- Figure 3/3A/
- __MACOSX/Figure 3/._3A
- Figure 3/3F/
- __MACOSX/Figure 3/._3F
- Figure 3/3G/
- __MACOSX/Figure 3/._3G
- Figure 3/3E/Fluorescence Microscopy HEK293A Salmonella-infected Cx43-GFP mCherry-Gal3 LAMP1 647.tif
- Figure 3/3B/Fluorescence intensity of GFP-Cx43, mCherry-Gal3 and LAMP1.xlsx
- Figure 3/3C/LAMP1 and Cx43 colocalization.xlsx
- Figure 3/3D/Transmission electron microscopy lysosomal pool Cx43 and LAMP1.tif
- Figure 3/3A/Microscopy HEK293A+LLOMe Cx43-GFP and Gal3 mCherry LAMP 647.tif.tif
- Figure 3/3F/Western Cx43/
- __MACOSX/Figure 3/3F/._Western Cx43
- Figure 3/3F/Western LAMP1/
- __MACOSX/Figure 3/3F/._Western LAMP1
- Figure 3/3F/Western Gal3/
- __MACOSX/Figure 3/3F/._Western Gal3
- Figure 3/3G/Quantification of mCherry-Gal3 co-immunoprecipitated with Cx43..xlsx
- Figure 3/3F/Western Cx43/Western Cx43 20210409_095324_Ch+Marker.jpg
- Figure 3/3F/Western Cx43/Western Cx43 20210409_095324_Ch.tif
- Figure 3/3F/Western Cx43/Western Cx43.png
- Figure 3/3F/Western LAMP1/Western LAMP1 20210408_115045_Ch.tif
- Figure 3/3F/Western LAMP1/Western LAMP1 20210408_115045_Ch+Marker.jpg
- Figure 3/3F/Western LAMP1/Western LAMP1.tif
- Figure 3/3F/Western Gal3/Western Gal3.tif
- Figure 3/3F/Western Gal3/Western Gal3 20210408_115450-12_Ch.tif
