# Supplementary material for: Connexin43 promotes exocytosis of damaged lysosomes through actin remodelling
Source: EMBO J. 2024 Jul 23;43(17):3627–49. doi: 10.1038/s44318-024-00177-3 (PMC11377567; doi:10.1038/s44318-024-00177-3)
Supplement: Supplementary file 7 — Source data Fig. 3 [file 44318_2024_177_MOESM7_ESM.zip › Figure 3/3B/Fluorescence intensity of GFP-Cx43, mCherry-Gal3 and LAMP1.xlsx]

## Sheet: Folha1
Distance (μm)	LAMP1	Cx43	Gal3
0	1	1	1
0.06936	1.35819	1.16403	1.73508
0.13872	1.80325	1.88539	2.36568
0.20809	2.26082	2.91201	3.0548
0.27745	2.69302	3.77473	3.94341
0.34681	2.61526	4.54223	4.47191
0.41617	2.3093	4.47681	4.62015
0.48554	1.73908	3.51733	4.48571
0.5549	1.63071	2.98236	4.27007
0.62426	1.33787	2.3146	4.1815
0.69362	1.51807	2.17143	4.12974
0.76298	1.87087	2.14817	4.09303
0.83235	1.92867	2.27894	4.13996
0.90171	1.81095	2.3234	4.347
0.97107	2.29035	2.86556	5.01182
1.04043	2.57024	3.5695	5.61063
1.1098	2.3865	4.08052	5.70577
1.17916	2.21696	4.38399	5.82503
1.24852	1.82704	3.7151	4.46837
1.31788	1.45191	2.32008	3.14571
1.38724	0.649157	1.51802	1.9118
1.45661	0.658142	1.08607	1.25328
1.52597	0.434435	0.936704	0.966184
1.59533	0.252675	0.90872	0.929515
1.52597	0.434435	0.936704	0.966184
1.59533	0.252675	0.90872	0.929515
