# Supplementary material for: Connexin43 promotes exocytosis of damaged lysosomes through actin remodelling
Source: EMBO J. 2024 Jul 23;43(17):3627–49. doi: 10.1038/s44318-024-00177-3 (PMC11377567; doi:10.1038/s44318-024-00177-3)
Supplement: Supplementary file 7 — Source data Fig. 3 [file 44318_2024_177_MOESM7_ESM.zip › Figure 3/3C/LAMP1 and Cx43 colocalization.xlsx]

## Sheet: Folha1
Ct	LLOMe
0.029	0.355
0.065	0.288
0.003	0.57
0.186	0.124
0.004	0.596
0.291	0.096
0.044	0.146
0.015	0.262
0.012	0.274
0.039	0.307
0.018	0.019
0.03	0.155
0.035	0.707
0.01	0.33
0.026	0.05
0.024	0.219
0.134	0.117
0.003	0.287
0.013	0.139
0.007	0.064
0.009	0.254
0.01	0.189
0.112	0.2015
0.105	0.2125
0.25	0.32
0.1025	0.165
0.0987	0.39
0.125	0.125
0.086	0.175
0.0452	0.125
0.098	0.36
0.1254	0.265
0.215	0.2015
0.129	0.325
0.065	0.112
0.023	0.265
0.201	0.198
0.1025	0.198
0.258	0.398
0.026	0.129
0.235	0.25
0.102	0.32
0.123	0.236
0.09	0.215
0.235	0.369
