# Supplementary material for: Connexin43 promotes exocytosis of damaged lysosomes through actin remodelling
Source: EMBO J. 2024 Jul 23;43(17):3627–49. doi: 10.1038/s44318-024-00177-3 (PMC11377567; doi:10.1038/s44318-024-00177-3)
Supplement: Supplementary file 7 — Source data Fig. 3 [file 44318_2024_177_MOESM7_ESM.zip › Figure 3/3G/Quantification of mCherry-Gal3 co-immunoprecipitated with Cx43..xlsx]

## Sheet: Folha1
Time (min)	0	10	60
	1	1.66686	1.49247
	1	1.5663	1.85014
	1	1.52482	2.1722
	1	2.09244	2.39064
