# Supplementary material for: Connexin43 promotes exocytosis of damaged lysosomes through actin remodelling
Source: EMBO J. 2024 Jul 23;43(17):3627–49. doi: 10.1038/s44318-024-00177-3 (PMC11377567; doi:10.1038/s44318-024-00177-3)
Supplement: Supplementary file 8 — Source data Fig. 4 [file 44318_2024_177_MOESM8_ESM.zip]

Archive with 24 entries (17 files):
- Figure 4/
- __MACOSX/._Figure 4
- Figure 4/4E/
- __MACOSX/Figure 4/._4E
- Figure 4/4B/
- __MACOSX/Figure 4/._4B
- Figure 4/4C/
- __MACOSX/Figure 4/._4C
- Figure 4/4D/
- __MACOSX/Figure 4/._4D
- Figure 4/4A/
- __MACOSX/Figure 4/._4A
- Figure 4/4F/
- __MACOSX/Figure 4/._4F
- Figure 4/4E/Gal3 and Cx43 colocalization.xlsx
- Figure 4/4B/Fluorescence Confocal Microscopy HEK293A BFA + LLOMe GFP-Cx43 mCherry-Gal3 LAMP1 647.tif
- Figure 4/4B/Fluorescence Confocal Microscopy HEK293A LLOMe GFP-Cx43 mCherry-Gal3 LAMP1 647.tif
- Figure 4/4C/Fluorescence Confocal Microscopy HEK293A LLOMe GFP-Cx43 Y286 mCherry-Gal3 LAMP1 647.tif
- Figure 4/4C/Fluorescence Confocal Microscopy HEK293A LLOMe GFP-Cx43  WT mCherry-Gal3 LAMP1 647.tif
- Figure 4/4C/Fluorescence Confocal Microscopy HEK293A LLOMe GFP-Cx43  delta243 mCherry-Gal3 LAMP1 647.tif
- Figure 4/4C/Fluorescence Confocal Microscopy HEK293A LLOMe GFP-Cx43 Y265 mCherry-Gal3 LAMP1 647.tif
- Figure 4/4D/LAMP1 and Cx43 colocalization.xlsx
- Figure 4/4A/LAMP1 and Cx43 colocalization.xlsx
- Figure 4/4F/Mean fluorescence intensity of cell surface LAMP1.xlsx
