# Supplementary material for: Connexin43 promotes exocytosis of damaged lysosomes through actin remodelling
Source: EMBO J. 2024 Jul 23;43(17):3627–49. doi: 10.1038/s44318-024-00177-3 (PMC11377567; doi:10.1038/s44318-024-00177-3)
Supplement: Supplementary file 8 — Source data Fig. 4 [file 44318_2024_177_MOESM8_ESM.zip › Figure 4/4D/LAMP1 and Cx43 colocalization.xlsx]

## Sheet: Folha1
Cx43WT	Cx43Δ243	Cx43Y286A	Cx43Y265A
0.317	0.108	0.343	0.225
0.213	0.176	0.082	0.141
0.308	0.067	0.204	0.072
0.17	0.201	0.145	0.244
0.48	0.139	0.107	0.058
0.093	0.186	0.147	0.259
0.322	0.195	0.06	0.195
0.291	0.071	0.214	0.086
0.167	0.151	0.105	0.081
0.112	0.038	0.087	0.17
0.099	0.104	0.048	0,382*
0.174	0.062	0.138	0.095
0.062	0.082	0.043	0.26
0.28	0.096	0.086	0.421
0.133	0.396	0.121	0.26
0.276		0.005	0.164
0.328	0.223	0.074	0.146
0.151	0.192	0.098	0.097
0.232	0.052	0.138	0.481
0.283	0.125	0.145	0.065
0,028*	0.079	0.125	0.321
0.217	0.099	0.07	0.243
0.306	0.086	0.028	0.316
0.174	0.028	0.141	0.175
0.078	0.081	0.222	0.071
0.141	0.145	0.083	0.276
0.21	0.111	0.092	0.076
0.121	0.156	0.231	0.176
0.25	0.157	0.24	0.164
0.23	0.199	0.095	0.353
0.175	0.274	0.103	0.195
0.106	0.103	0.177	0.169
0.125	0.187	0.103
0.157	0.16
0.186	0.115
0.39	0.117
0.226	0.205
0.226	0.173
0.505	0.113
0.34	0.288
0.023	0.246
0.168	0.158
0.305	0.157
0.224	0.085
0.26	0.106
0.365	0.12
0.226	0.085
0.223	0.124
0.2	0.047
0.204	0.168
0.4	0.082
0.296	0.337
0.165	0.451
0.114	0.048
0.327	0.411
0.377	0.277
0.417
0.267
0.298
0.375
0.235
0.261
0.252
0.095
0.284
0.317
0.213
0.308
0.17
0.48
0.093
0.322
0.291
0.167
0.112
0.099
0.174
0.39
0.226
0.226
0.505
0.34
0.023
