# Supplementary material for: Connexin43 promotes exocytosis of damaged lysosomes through actin remodelling
Source: EMBO J. 2024 Jul 23;43(17):3627–49. doi: 10.1038/s44318-024-00177-3 (PMC11377567; doi:10.1038/s44318-024-00177-3)
Supplement: Supplementary file 8 — Source data Fig. 4 [file 44318_2024_177_MOESM8_ESM.zip › Figure 4/4F/Mean fluorescence intensity of cell surface LAMP1.xlsx]

## Sheet: Folha1
WT	20K	Δ243	Y265/286A	Y265A	Y286A
100	104.854	71.8447	64.523	102.959	64.235
100	89.5928	62.8959	55.26	85.4968	61.258
100	84.0336	47.7871	59.0476	91.0364	63.7567
100	92.8235	68.2353	77.2941	81.6471	73.7647
100
100
100
