# Supplementary material for: Connexin43 promotes exocytosis of damaged lysosomes through actin remodelling
Source: EMBO J. 2024 Jul 23;43(17):3627–49. doi: 10.1038/s44318-024-00177-3 (PMC11377567; doi:10.1038/s44318-024-00177-3)
Supplement: Supplementary file 9 — Source data Fig. 5 [file 44318_2024_177_MOESM9_ESM.zip]

Archive with 49 entries (38 files):
- Figure 5/5A/Mean fluorescence intensity of cell surface LAMP1.xlsx
- Figure 5/5A/
- Figure 5/5B/Mean fluorescence intensity of cell surface LAMP1.xlsx
- Figure 5/5B/
- Figure 5/5C/Fluorescence Microscopy HEK293A Ct phalloindin.tif
- Figure 5/5C/Fluorescence Microscopy HEK293A LLOMe phalloindin.tif
- Figure 5/5C/Fluorescence Microscopy HEK293Cx43+ Ct phalloindin.tif
- Figure 5/5C/Fluorescence Microscopy HEK293Cx43+ LLOMe phalloindin.tif
- Figure 5/5C/
- Figure 5/5D/Quantification of total number of branches.xlsx
- Figure 5/5D/
- Figure 5/5E/Quantification of total number of multiple branches.xlsx
- Figure 5/5E/
- Figure 5/5F/Two-photon excitation microscopy HEK293A Ct_ch00.tif
- Figure 5/5F/Two-photon excitation microscopy HEK293A Ct_ch01e.tif
- Figure 5/5F/Two-photon excitation microscopy HEK293A LLOMe_ch00.tif
- Figure 5/5F/Two-photon excitation microscopy HEK293A LLOMe_ch01.tif
- Figure 5/5F/Two-photon excitation microscopy HEK293Cx43+ Ct_ch00.tif
- Figure 5/5F/Two-photon excitation microscopy HEK293Cx43+ Ct_ch01.tif
- Figure 5/5F/Two-photon excitation microscopy HEK293Cx43+ LLOMe_ch00.tif
- Figure 5/5F/Two-photon excitation microscopy HEK293Cx43+ LLOMe_ch01.tif
- Figure 5/5F/
- Figure 5/5G/5G-NEW.xlsx
- Figure 5/5G/
- Figure 5/5H/Atomic force microscopy HEK293A Ct error_trace.tiff
- Figure 5/5H/Atomic force microscopy HEK293A Ct.tiff
- Figure 5/5H/Atomic force microscopy HEK293A LLOMe error_trace.tiff
- Figure 5/5H/Atomic force microscopy HEK293A LLOMe.tiff
- Figure 5/5H/Atomic force microscopy HEK293Cx43+ Ct error_trace.tiff
- Figure 5/5H/Atomic force microscopy HEK293Cx43+ Ct.tiff
- Figure 5/5H/Atomic force microscopy HEK293Cx43+ LLOMe error_trace.tiff
- Figure 5/5H/Atomic force microscopy HEK293Cx43+ LLOMe.tiff
- Figure 5/5H/
- Figure 5/5I/YoungΓÇÖs modulus .xlsx
- Figure 5/5I/
- Figure 5/5J/Penetration depth of the AFM tip.xlsx
- Figure 5/5J/
- Figure 5/
- __MACOSX/._Figure 5
- __MACOSX/Figure 5/._5A
- __MACOSX/Figure 5/._5B
- __MACOSX/Figure 5/._5C
- __MACOSX/Figure 5/._5D
- __MACOSX/Figure 5/._5E
- __MACOSX/Figure 5/._5F
- __MACOSX/Figure 5/._5G
- __MACOSX/Figure 5/._5H
- __MACOSX/Figure 5/._5I
- __MACOSX/Figure 5/._5J
