# Supplementary material for: Connexin43 promotes exocytosis of damaged lysosomes through actin remodelling
Source: EMBO J. 2024 Jul 23;43(17):3627–49. doi: 10.1038/s44318-024-00177-3 (PMC11377567; doi:10.1038/s44318-024-00177-3)
Supplement: Supplementary file 9 — Source data Fig. 5 [file 44318_2024_177_MOESM9_ESM.zip › Figure 5/5A/Mean fluorescence intensity of cell surface LAMP1.xlsx]

## Sheet: Folha1
Cx43WT	Cx43S368A	Cx43S368D
100	109.853	80.5882
100	105.946	84.0541
100	110.484	95.9677
100	107.767	119.126
100	103.529	90.9502
100	90	105.266
100
