# Supplementary material for: Connexin43 promotes exocytosis of damaged lysosomes through actin remodelling
Source: EMBO J. 2024 Jul 23;43(17):3627–49. doi: 10.1038/s44318-024-00177-3 (PMC11377567; doi:10.1038/s44318-024-00177-3)
Supplement: Supplementary file 9 — Source data Fig. 5 [file 44318_2024_177_MOESM9_ESM.zip › Figure 5/5B/Mean fluorescence intensity of cell surface LAMP1.xlsx]

## Sheet: Folha1
	A 293								293Cx43+
LLOMe	100	100	100	100	100	100			148.202	185	205.736	138.03	167.2	130.762
Gap26	114.607	152	119.202	110.212	109.266				143.82	179	266.833	153.12	135.254
BAPTA	125.73	182	138.155	163.803	169.6	135.23			157.079	203	276.808	170.676	188.8	215.2
ION+Ca2+		116	101.496	80.9737	88.8					154	130.175	111.913	172.08
Suc		161	121.696	143.184	157.6	117.55				224	304.239	154.639	189.6	172.45
Cyto D	177.671	310	223.691	158.076	179.2	138.742	174.783	264.789	195.322	31*	306.733	121.42	178.4	218.487	217.391
Noco	100.72	142.609	163.38		197.6	144.702				110.804	166.087		213.6	229.241
Jasp	211.696	115.246	142.609	121.127									148.23	145.029	139.256	160.87
