# Supplementary material for: Connexin43 promotes exocytosis of damaged lysosomes through actin remodelling
Source: EMBO J. 2024 Jul 23;43(17):3627–49. doi: 10.1038/s44318-024-00177-3 (PMC11377567; doi:10.1038/s44318-024-00177-3)
Supplement: Supplementary file 9 — Source data Fig. 5 [file 44318_2024_177_MOESM9_ESM.zip › Figure 5/5D/Quantification of total number of branches.xlsx]

## Sheet: Folha1
	293 A
Ct	602	544	403	775	591	489	652	1110*	954*	690	393	618	601	596	660	517	1015*	316	297	514	378	691	772	421	450	600	730	498	318	397	745	802	987*	481	538	584	655	872	486	531	842	266	317	793	558	689	901*	471	408
LLOMe	945	746	344	694	352	576	581	728	727	511	473	662	290	710	382	731	479	416	706	482	962	296	721	373	527	588	480	959	477	293	542	467	425	484	334*	294*	524	632	579	491	576	942	861	715	841	432	979	640	592
	293Cx43+
Ct	654	517	806	1279*	952	642	852	520	541	504	569	581	1210*	1070	801	715	1168	1181	971	668	453	842	702	649	633	789	1077*	484	1270*	953	532	538	584	655	888	493	531	842	266	317	793	689	642	1070	406	512	528	478	648
LLOMe	741	379	693	999	843	774	453	511	404	998	519	675	603	480	870	916	649	889	614	804	588	357	969	962	442	1387	1182	931	649	606	558	728	574	594	439	688	485	584	719	907	815	780	545	545	435	666	616	553	430
[truncated: 52 more columns]
