# Supplementary material for: Connexin43 promotes exocytosis of damaged lysosomes through actin remodelling
Source: EMBO J. 2024 Jul 23;43(17):3627–49. doi: 10.1038/s44318-024-00177-3 (PMC11377567; doi:10.1038/s44318-024-00177-3)
Supplement: Supplementary file 9 — Source data Fig. 5 [file 44318_2024_177_MOESM9_ESM.zip › Figure 5/5E/Quantification of total number of multiple branches.xlsx]

## Sheet: Folha1
	293 A
Ct	24	21	12	19	43	8	13	31	33	30	41*	14	12	20	4	16	21	18	28*	23	21	17	16	27	12	11	13	12	27	28	23	8	26	16	17	25	26	15	22	9	16	12	11	18	16	31*
LLOMe	19	18	20	17	31	48	41	31	37	22	31	22	31	42	23	22	18	15	21	37	17	13	11	14	22	12	11	15	10	17	29	19	15	35	35	36	7*	24	18	21	33	22	19	15	21	27	25	17
	293Cx43+
Ct	15	19	43	8	13	31	30	25	61	14	24	20	21	23	28	26	20	19	15	15	16	21	20	12	23	12	29	27	26	15	34	18	26	18	40	40	35	39	18	20	23	26	26	25	24	21	14	26	22
LLOMe	22	30	35	42	42	33	19	19	17	40	39	22	20	22	34	18	30	25	32	26	25	37	36	29	29	43	20	11*	25	12*	29	11*	17	20	54	29	13	27	32	25	12*	35	21	25	10*	22	32	12*	28
[truncated: 16 more columns]
