# Supplementary material for: Connexin43 promotes exocytosis of damaged lysosomes through actin remodelling
Source: EMBO J. 2024 Jul 23;43(17):3627–49. doi: 10.1038/s44318-024-00177-3 (PMC11377567; doi:10.1038/s44318-024-00177-3)
Supplement: Supplementary file 9 — Source data Fig. 5 [file 44318_2024_177_MOESM9_ESM.zip › Figure 5/5G/5G-NEW.xlsx]

## Sheet: Folha1
293A/Ct	293Cx43+/Ct	293A/LLOMe	293Cx43+/LLOMe
0.4202	0.4579	0.4579	0,7094*
0.5167	0.4738	0.4738	0.4456
0.3153	0.5271	0.5271	0.6089
0.4568	0.517	0.517	0.521
0.5112	0.3606	0.3606	0.4104
0.429	0.5563	0.5563	0.5326
0.3611	0.4799	0.4799	0.4951
0.5265	0.4742	0.4742	0.5169
0.3572	0.5776	0.5776	0.5396
0.2974	0,3322*	0.3322	0.5174
0.4173	0.54	0.54	0.5301
0.4247	0.5532	0.5532	0.5617
0.5861	0.5638	0.5638	0.5041
0.4403	0.4114	0.4114	0.4773
0.4799	0.4807	0.4807	0.4786
0.4296	0.5128	0.5128	0.5084
0.4518	0.5795	0.5795	0.5059
0.3443	0.5545	0.5545	0.458
0.4149	0.6114	0.6114	0.5722
0.4203	0.353	0.353	0.4752
0.4321	0.5032	0.5032	0.5789
0.4426	0.5129	0.5129	0.5386
0.4646	0.5395	0.5395	0.5802
0.4184	0.5446	0.5446	0,5697*
0.3743	0.5109	0.5109	0,6293*
0.5736	0.5152	0.5152	0.5297
0.5295	0.5613	0.5613	0.5991
0.5573	0.3583	0.3583	0.5644
0.5393	0.5465	0.5465	0.5515
0.5275	0.4162	0.4162	0.5473
0.5491	0.5037	0.5037	0.5571
0.5458	0.5167	0.5167	0,611*
0.5674	0.4768	0.4768	0.543
0.5494	0.4272	0.4272	0.4872
0.5101	0.4301	0.4301	0.5292
0.464	0.4808	0.4808	0.5277
0.3437	0.5102	0.5102	0.4216
0.4441	0.5468	0.5468	0.5506
0.427	0.5461	0.5461	0.5562
0.3714	0.579	0.579	0.5583
0.4589	0.5279	0.5279	0.5466
0.4553	0.2162	0.2162	0.5663
0.5472	0.4759	0.4759	0,5659*
0.5058	0.6278	0.6278	0.5026
0.5168	0.5799	0.5799	0.4385
0.4776	0.474	0.474	0.4813
0.5376	0.5391	0.5391	0.5617
0.3763	0.531	0.531	0.5489
0.453	0.2934	0.2934	0.4759
0.6441	0.5186	0.5186	0.5707
0.5416	0.4769	0.4769	0.5682
0.4402	0.5189	0.5189	0.4958
0.5618	0.5336	0.5336	0.5453
0.474	0.444	0.444	0.4982
0.5021	0.5205	0.5205	0.5014
0.5058	0.5273	0.5273	0.5275
0.5162	0.5602	0.5602	0.515
0.4291	0.5618	0.5618	0.5433
0.5138	0.626	0.626	0.4843
0.3795	0.5381	0.5381	0.526
0.5552	0.4669	0.4669	0.517
0.5071	0.5093	0.5093	0.4396
0.5319	0.4798	0.4798	0.5128
0.5459	0.4762	0.4762	0.5325
0.5284	0.5675	0.5675	0.5559
0.5262	0.5054	0.5054	0.5232
0.5044	0.4898	0.4898	0.3952
0.5841	0.4108	0.4108	0.4963
0.5592	0.5035	0.5035	0.5118
0.5861	0.4973	0.4973	0.5551
0.5417	0.4876	0.4876	0.5736
0.5735	0.4601	0.4601	0,5924*
0.5016	0.5086	0.5086	0.4672
0.5503	0.5002	0.5002	0.5106
0.5071	0.4368	0.4368	0.5176
0.572	0.4306	0.4306	0.5318
0.4747	0.5608	0.5608	0.515
0.5326	0.5175	0.5175	0.5903
0.4795	0.595	0.595	0.5278
0.4755	0.4944	0.4944	0.5191
0.521	0.5154	0.5154	0.6274
0.5337	0.4974	0.4974	0.5626
0.5265	0.5562	0.5562	0.6014
0.4476	0.4988	0.4988	0.485
0.5576	0.4826	0.4826	0.5015
0.5093	0.5985	0.5985	0.564
0.5315	0.5907	0.5907	0.4773
0.4917	0.5196	0.5196	0.5235
0.5769	0.5367	0.5367	0.4968
0.5166	0.4992	0.4992	0.5423
0.5156	0.4549	0.4549	0.51
0.5493	0.4796	0.4796	0.4672
0.5504	0.5289	0.5289	0.5949
0.5053	0.4846	0.4846	0.5491
0.507	0.3976	0.3976	0.6466
0.474	0.5392	0.5392	0.4358
0.5131	0.5129	0.5129	0.5354
0.5109	0.5336	0.5336	0.5842
0.5103	0.5135	0.5135	0.6717
0.5597	0,2566*	0.2566	0.5462
0.3344	0.5114	0.5114	0.4935
0.5708	0.5051	0.5051	0.5557
0.5693	0.5373	0.5373	0.5388
0.5812	0.6552	0.6552	0.5405
0.5681	0.481	0.481	0.5704
0.5581	0.5432	0.5432	0.4877
0.5121	0.4525	0.4525	0.5175
0.5177	0.5321	0.5321	0.5498
0.5115	0.5207	0.5207	0.4966
0.5158	0.4729	0.4729	0.5267
0.5844	0.5604	0.5604	0.3735
0.5952	0.4825	0.4825	0.5718
0.6096	0.5042	0.5042	0.5486
0.5835	0.601	0.601	0.537
0.4957	0.4868	0.4868	0.5122
0.4992	0.5825	0.5825	0.511
0.5724	0.5429	0.5429	0.4928
0.5259	0.6629	0.6629	0.4932
0.5238	0.491	0.491	0.4827
0.5053	0.5259	0.5259	0.3994
0.5059	0.4816	0.4816	0.4312
0.5376	0,371*	0.371	0.4596
0.5614	0.503	0.503	0.571
0.5374	0.4643	0.4643	0.4898
0.5239	0.5346	0.5346	0.4512
0.3802	0.5126	0.5126	0.5175
0.5694	0.5033	0.5033	0.4802
0.58	0.494	0.494	0.4497
0.5533	0.5033	0.5033	0.4653
0.5999	0.4986	0.4986	0.4501
0.5598	0.4679	0.4679	0.5203
0.5825	0.5551	0.5551	0.5466
0.5841	0.4821	0.4821	0.7454
0.4033	0.445	0.445	0.5395
0.5098	0,352*	0.352	0.4615
0.5492	0.4504	0.4504	0.4554
0.597	0.4475	0.4475	0.4824
0.5103	0.4502	0.4502	0.5224
0.5021	0.2855	0.2855	0.5458
0.5757	0.405	0.405	0.5726
0.5775	0.3755	0.3755	0.4765
0.5121	0.4164	0.4164	0.4974
0.5818	0.4536	0.4536	0.5007
0.4772	0.4502	0.4502	0.4931
0.5347	0,3829*	0.3829	0.5705
0.5637	0.4618	0.4618	0.5174
0.4157	0.4366	0.4366	0.471
0.5729	0,3725*	0.3725	0.5412
0.5457	0.6266	0.6266	0.4833
0.5067	0.4498	0.4498	0.5428
0.4662	0.5631	0.501	0,5616*
0.4962	0.6005	0.4772	0,5605*
0.5256	0.459	0.4358	0.4425
0.5561	0.5434	0.5046	0.5289
0.533	0.5934	0.5271	0.5885
0.5515	0.5835	0.4771	0.5685
0.5332	0.6265	0.4648	0.5465
0.5776	0.5707	0.5148	0.5566
0.5813	0.5219	0.6442	0.5535
0.5727	0.5646	0.3346	0.5599
0.5399	0.4288	0.493	0.519
0.5682	0.5914	0.5608	0.5137
0.4744	0.577	0.5944	0.5482
0.5859	0.5777	0.6085	0.5318
0.5635	0.4506	0.6043	0.6151
0.5176	0.5683	0.5377	0.5413
0.4581	0.541	0.6047	0.6146
0.5044	0.5246	0.5469	0.4724
0.5483	0.6319	0.5769	0.5743
0.5833	0.601	0.4968	0.5224
0.497	0.6393	0.5731	0.5494
0.5258	0.6107	0.6516	0.5652
0.5678	0.6021	0.5813	0.5913
0.5576	0.6005	0.5653	0.5536
0.523	0.4397	0.5193	0,6136*
0.5398	0.6008	0.5254	0.5386
0.5091	0.5233	0.4881	0.5701
0.5399	0.5772	0.4728	0.552
0.5383	0.3909	0.4818	0.5449
0.5955	0.5839	0.5109	0.5716
0.5887	0.6165	0.4972	0.4847
0.6439	0.5603	0.2677	0.5939
0.4953	0.6091	0.5335	0.6001
0.4947	0.527	0.5516	0.5346
0.5382	0.5805	0.5962	0.5264
0.5597	0.5637	0.5268	0.5643
0.499	0.5831	0.517	0.5791
0.4448	0.5999	0.6027	0.4828
0.563	0.5859	0.5261	0.5826
0.4958	0.5954	0.4975	0.5302
0.5124	0.6363	0.4866	0.5547
0.5551	0.5657	0.5373	0.5048
0.5066	0.4303	0.4271	0.5636
0.5771	0.5417	0.5733	0.5396
0.5203	0.5755	0.274	0.566
0.4455	0.6194	0.5104	0,628*
0.5597	0.6371	0.5231	0.5958
0.5101	0.6369	0.5709	0.5673
0.583	0.56	0.2348	0.6907
0.4968	0.5954	0.5472	0.6411
0.603	0.5871	0.5403	0.5734
0.5171	0.5941	0.554	0,6186*
0.6174	0.6906	0.519	0.588
0.6065	0.5852	0.5664	0.5662
0.5354	0.5976	0.547	0.3956
0.4846	0.5798	0.5142	0.5408
0.5546	0.6037	0.5444	0.4918
0.5719	0.591	0.4603	0.5488
0.6035	0.6136	0.5575	0.5521
0.4875	0.5997	0.5444	0.4629
0.5768	0.6149	0.5031	0.5263
0.4871	0.5717	0.3823	0.5605
0.545	0.5875	0.4864	0.5657
0.555	0.7662	0.621	0.5238
0.6355	0.5948	0.4779	0.5483
0.5748	0.538	0.6736	0.5471
0.5923	0.5347	0.5467	0.5965
0.5489	0.7422	0.4654	0.5903
0.572	0.381	0.2038	0.5922
0.4811	0.4135	0.4321	0,7603*
0.5506	0.582	0.562	0.5816
0.5607	0.6243	0.5425	0,6343*
0.6096	0.5046	0.4899	0,6902*
0.5365	0.5981	0.4983	0.5434
0.2584	0.5706	0.5265	0.5772
0.5266	0.614	0.4531	0,6097*
0.3865	0.603	0.4683	0.5809
0.5741	0.5933	0.4715	0.3397
0.4584	0.5695	0.5267	0.5966
0.4824	0.5591	0.4482	0.6082
0.4953	0.5903	0.6971	0.5972
0.5089	0.6336	0.5032	0.6074
0.2228	0.7884	0.5121	0.5929
0.5822	0.6093	0.5046	0.5711
0.5684	0.5106	0.5043	0.5767
0.4978	0.4187	0.6398	0.5245
0.537	0.4968	0.5049	0.5379
0.551	0.4962	0.5335	0.5876
0.5245	0.5513	0.5352	0.5249
0.3526	0.5821	0.5186	0.5311
0.4522	0.5904	0.4792	0.4953
0.497	0.6979	0.4029	0.5823
0.5786	0.6398	0.1457	0.5547
0.517	0.6026	0.4787	0.589
0.4177	0.611	0.4976	0,6132*
0.4365	0.6417	0.2511
0.5122	0.6402	0.5378
0.5437	0.5019	0.5491
0.5915	0.569	0.4974
0.4765	0.4895	0.7252
0.5676	0.5693	0.5534	0.5955
0.5948	0.366	0.4596	0.5935
0.4299	0.6218	0.4504	0.5185
0.5275	0.475	0.4978	0.5382
0.5328	0.648	0.477	0.5686
0.3867	0.5841	0.5013	0.5512
0.5305	0.5674	0.4721	0.5032
0.4188	0.4133	0.4502	0.5183
0.4627	0.5962	0.5231	0.5464
0.506	0.5239	0.419	0.5812
0.5037	0.6209	0.4218	0.5864
0.565	0.5814	0.4732	0.5233
0.4967	0.6047	0.4894	0.5242
0.3742	0.5698	0.5105	0,6104*
0.4959	0.6402	0.5046	0.5632
0.511	0.5468	0.5244	0.6357
0.6503	0.6383	0.5385	0.6275
0.4844	0.544	0.5034	0.5092
0.4531	0.6052	0.4302	0.5891
0.4739	0.588	0.5751	0.5451
0.5137	0.5776	0.5136	0.6039
0.5184	0.5684	0.5257	0.5058
0.4841	0.5742	0.4463	0.564
0.5391	0.5813	0.7565	0.4401
0.5398	0.5454	0.5223	0.577
0.5535	0.5888	0.5829	0.4099
0.4796	0.5347	0.5529	0.5007
0.4817	0.6576	0.5398	0.5206
0.5097	0.6191	0.594	0.4784
0.4161	0.5997	0.4952	0.4779
0.5888	0.6189	0.5851	0.5002
0.4649	0.5863	0.5596	0.5745
0.5347	0.4358	0.585	0.525
0.3313	0.6061	0.5232	0.4211
0.5906	0.5211	0.5506	0.5609
0.5186	0.5557	0.4184	0.5585
0.4519	0.639	0.4486	0.5773
0.5228	0.6164	0.4884	0.5874
0.4182	0.5929	0.5012	0.5446
0.4958	0.5343	0.5107	0.4869
0.5129	0.6551	0.5166	0.5318
0.459	0.6185	0.5072	0.5005
0.442	0.6118	0.5071	0.5879
0.5379	0.6233	0.4492	0.5117
0.6206	0.5731	0.2844	0.5096
0.5695	0.5479	0.4717	0.5315
0.5533	0.5796	0.5152	0.5651
0.4836	0.5757	0.5552	0.5488
0.5145	0.5779	0.4747	0.5423
0.4974	0.5463	0.4469	0.4791
	0.4053	0.4577	0.457
	0.4089	0.4695
	0.4348	0.4642
	0,3876*	0.359
	0.4228	0.4386
	0.4383	0.3574	0.434
	0.4355	0.4263	0.3872
	0.503	0.4496	0.392
	0.7897		0.5095
	0.4255	0.3706	0.4805
	0.4887	0.4902	0.3732
	0.4768	0.5303	0.3138
	0.4673	0.4998	0.434
	0.4566	0.4494
	0.5319	0.3038
0.4261	0.4852	0.4637	0.4241
0.3508	0.4809	0.3317	0.4926
0.3556	0.498	0.4705	0.4842
0.3852	0.513	0.45	0.421
0.408	0.4568	0.6317	0.3869
0.4936	0.4655	0.2722	0.4191
0.3901	0.4691	0.4696	0.4616
	0,3875*	0.4625	0.4353
	0.4608	0.4989	0.4656
	0.5199	0.5328	0.4938
0.4161	0,3684*	0.4276	0.4197
0.3795	0.433	0.2799	0.4781
0.4524	0.4145	0.4999	0.5067
0.4588	0.472	0.4672	0.4865
0.3706	0.4938	0.5142	0.4376
0.3802	0.4528	0.5358	0.4813
0.4267	0.8464	0.4853	0.434
0.4473	0.4956	0.5158	0.4848
0.4737	0.4305	0.465	0.5029
0.4753	0.4904	0.4922	0.4762
0.4212	0.4505	0.1567	0.4688
0.3931	0.5287	0.4287	0.5082
0.4181	0.4955	0.4036	0.5293
0.4197		0.4914	0.4773
0.3727	0.409	0.4865	0.4591
0.4324	0.495	0.4283	0.4098
0.4922	0.4256	0.4908	0.5043
0.4685	0.5112	0.5208	0.4843
0.5257	0.5553	0.4861	0.495
0.45	0.4804	0.5036	0.2015
0.4197	0.4289	0.3953	0.504
0.4153	0.467	0.4647	0.494
0.4625		0.4479	0.5001
0.4426		0.4736	0.3784
0.4404		0.5154	0.482
0.463	0.4955	0.4194	0.4676
0.4813	0.5045	0.3796	0.5005
0.4071	0.4446	0.474	0.683
0.4235	0.5556	0.3946	0.5271
0.4203	0.4884	0.4896	0.4972
0.4281	0.664	0.4799	0.4811
0.4408	0.4374	0.4614	0.4341
0.4513	0.4511	0.4202	0.4084
0.4504	0.4932	0.4402	0.4825
0.4599	0.5461	0.4373	0.4913
	0.5068	0.4596	0.4838
	0.4843	0.465	0.4772
	0.5049	0.4727	0.4302
	0.5149	0.4333	0.4892
	0.5569	0.5175	0.4837
0.4363	0.5093	0.4837	0.4695
0.4083	0.5135	0.5091	0.4097
0.4205	0.4778	0.5105	0.5295
0.4776	0.5103	0.288	0.4753
	0.5178	0.5008	0.5422
0.4334	0.5162	0.4143	0.5105
0.4485	0.5259	0.4353	0.469
0.469	0.5654	0.4462	0.4364
0.4708	0.5101	0.5025	0.2978
0.4488	0.5276		0.429
0.3741	0.4936	0.4817	0.4909
0.4043	0.4887	0.458	0.4234
0.4016	0.5021	0.4559	0.6206
0.4459	0.5089	0.4394	0.425
0.4059	0.4438	0.4577	0.5148
0.2966	0.4838	0.4694	0.7522
0.3077	0.481	0.4612	0.7926
0.295	0.4836	0.4885	0.4912
0.3281	0.46	0.3664	0.5139
0.2941	0.5235	0.4398	0.4722
	0.4641	0.4314	0.489
	0.4554	0.4281	0.4596
	0.4797	0.4222	0.4945
	0.463	0.4844	0.5107
	0.4898	0.4657	0.4426
	0.4532	0.3717	0.576
	0.4527	0.4335	0.4029
	0.5069	0.5217	0.5073
	0.4466	0.4628	0.4256
	0.4339	0.4774	0.4883
	0.5015	0.4702	0.495
	0.4857	0.5362	0.4782
	0.4719	0.4737	0.436
	0.474	0.5684	0.4793
	0.4856	0.4273	0.5069
0.4796	0.4851	0.4876	0.4569
0.4623	0.4683	0.4432	0.4682
0.417	0.4012	0.5025	0.4149
0.4518	0.4435	0.3887	0.4654
0.4519	0.4644	0.4865	0.5132
0.4381	0.4961	0.3405	0.4385
0.4179	0.5128	0.4396	0.4722
0.4965	0.6729	0.4265	0.4295
0.4792	0.5284	0.4555	0.4243
0.4578	0.5041	0.5076	0.4422
	0.4625	0.5181	0.5626
	0.5616	0.4688	0.4849
	0.487	0.4566	0.439
	0.5389	0.4634	0.4514
	0.4388	0.453	0.5058
	0.4204	0.3276	0.461
	0.4517	0.415	0.4034
	0.5018	0.464	0.5025
	0.4627	0.4938	0.6726
	0.5047	0.4389	0.4325
0.2816	0.418	0.4667	0.6196
0.2991	0.8464	0.4666	0.5155
	0.7897	0.4103	0.4412
	0.7662	0.442	0.4768
	0.7986	0.4893	0.3482
	0.4669	0.4489	0.4505
	0.4826	0.4556	0.5047
	0.5219	0.4401	0.4853
	0.5618	0.4699	0.465
	0.4723	0.4919	0.4508
	0.5701	0.4602	0.464
	0.49	0.4687	0.5068
	0.5372	0.4772	0.4764
	0.4925	0.4405	0.4081
	0.5391	0.4703	0.3262
0.3739	0.4187	0.4413	0.507
0.4297	0.4547	0.442	0.4734
0.3909	0.4763	0.4296	0.481
0.4371	0.4949	0.3853	0,6124*
0.3905	0.5193	0.4088	0.5242
0.4162	0.4878	0.4441	0.4827
0.4204	0.4861	0.438	0.3871
0.4615	0.4422	0.5256	0.5062
0.3648	0.4668	0.4959	0.4482
0.5018	0.531	0.4503	0.4542
	0.5056	0.4711
	0.5202	0.4849
	0.5078	0.4533
	0.4927	0.4794
	0.4808	0.4763
	0.7422
	0.7662
