# Supplementary material for: Connexin43 promotes exocytosis of damaged lysosomes through actin remodelling
Source: EMBO J. 2024 Jul 23;43(17):3627–49. doi: 10.1038/s44318-024-00177-3 (PMC11377567; doi:10.1038/s44318-024-00177-3)
Supplement: Supplementary file 9 — Source data Fig. 5 [file 44318_2024_177_MOESM9_ESM.zip › Figure 5/5I/YoungΓÇÖs modulus .xlsx]

## Sheet: Folha1
293A/Ct	293A/LLOMe	293Cx43+/Ct	293Cx43+/LLOMe
0.523948	0.416745	0.225087	0.573844
0.519208	0.472651	0.213446	0.74591
0.45236	0.549799	0.221743	0.80688
0.466059	0.532669	0.19363	0.784966
0.51115	0.461229	0.213994	0.595141
0.505811	0.450321	0.297591	0.809112
0.482055	0.451289	0.364546	0.663943
0.442853	0.467421	0.376251	0.819694
0.476152	0.494673	0.351757	0.775889
0.433841	0.504553	0.439164	1,69302*
0.488622	1.01464	0.180236	0.709781
0.649025	1.03689	0.217202	1.1877
0.524414	0.647388	0.21567	1.49172
0.528421	0.704527	0.190906	1.25324
0.575935	0.750883	0.196028	0.247549
0.649722	0.617859	0.228646	0.238102
0.664713	0.606934	0.380629	0.24658
0.601121	0.618298	0.39405	0.218619
0.662792	0.535055	0.397647	0.266987
0.59439	0.455517	0.441181	0.266591
0.712378	0.504282	0.196644	0.269909
0.615424	0.174593	0.142838	0.274254
0.617301	0.593585	0.186208	0.286467
0.613088	0.176228	0.176136	0.283442
0.746026	0.186808	0.181776	0.200183
0.659383	0.171558	0.171611	0.238833
0.681229	0.184259	0.151745	0.292643
1.03572	0.202309	0.0638719	0.278689
1.00457	0.196444	0.0625318	0.297821
0.75487	0.192845	0.0686954	0.33697
0.312711	0.20017	0.0821796	0.337333
0.34142	0.389234	0.0878645	0.33067
0.393581	0.314774	0.0944113	0.321572
0.404696	0.370159	0.0944095	0.360989
0.424051	0.345015	0.0997875	0.495209
0.442463	0.322322	0.111449	0.472198
0.384054	0.313896	0.1182	0.438411
0.387121	0.309618	0.25669	0.437347
1.39917	0.315745	0.322739	0.464634
0.457949	0.334555	0.29151	0.433219
0.240013	0.334316	0.478124	0.447805
0.366756	1.14707	0.299473	0.440609
0.369271	3.54832	0.313526	0.44007
0.344015	1.1043	0.333437	0.446383
0.338623	1.62884	0.340387	1.10447
0.310689	0.9062	0.351253	0.938761
0.223715	1.16397	0.356206	1.14572
0.249557	0.828858	0.274152
0.296142	0.746324	0.31664	1.10985
0.350085	0.832004	0.226174	1.05081
0.226281	0.168543	0.27848	0.870416
0.0912063	0.126024	0.322567	0.949269
0.139646	0.130311	0.323608	0.68014
0.138993	0.127661	0.364572	0.752883
0.306917	0.118213	0.422545	0.285426
0.200803	0.112017	0.337229	0.245953
0.186822	0.114767	0.25012	0.270218
0.204239	0.111325	0.15798	0.70335
0.519166	0.108595	0.182629	0.317844
0.345491	0.119851	0.191048	0.297442
0.306121	0.136691	0.190549	0.537666
0.433509	0.142035	0.335238	0.804391
0.486341	0.141115	0.422947	0.935094
0.437177	0.12952	0.505317	0.562916
0.546248	0.13764	0.525719	0.127899
0.381621	0.118525	0.522543	0.251721
0.6314	0.111719	0.563599	0.233515
0.507744	0.135223	0.202219	0.289347
0.494186	0.12161	0.200714	0.30923
0.00733818	0.127611	0.235995	0.263959
0.499983	0.122568	0.265877	0.274564
0.628308	0.136522	0.25998	0.284857
0.824756	0.129946	0.272512	0.301417
0.824305	0.151822	0.300085	0.326959
0.519093	0.151406	0.310334	0.309153
0.421497	0.169233	0.337865	0.559823
0.347301	0.218355	0.359715	0.747043
0.445953	0.208179	0.768552	0.570749
0.4125	0.180977	0.7956	0.540996
0.469084	0.199653	0.719905	0.589515
0.434399	0.183067	0.991876	0.683346
0.401724	0.177046	0.948401	0.799017
0.406192	0.165239	1.06262	0.908285
0.413568	0.191556	1.0353	0.885981
0.367427	0.211721	0.819542	0.270181
0.326896	0.252361	0.950995	0.227849
0.380413	0.200394	1.0679	0.222409
0.41561	0.189212	0.256633	0.292729
0.386089	0.202905	0.37066	0.278097
0.361795	0.186772	0.391013	0.247221
0.383446	0.274252	0.387435	0.215444
0.419023	0.587128	0.374359	0.291643
0.381923	0.58076	0.404337	0.273622
0.351539	0.628194	0.427846	0.211843
0.311735	0.688078	0.581033	0.128453
0.34879	0.665152	0.481184	0.136434
0.424675	0.745189	0.482384	0.157374
0.354968	1.1918	0.187577	0.1482
0.346618	1.11069	0.218691	0.103266
0.280675	1.11183	0.418996	0.138491
0.298718	0.634483	0.577108	0.14368
0.35922	0.679016	0.623996	0.13683
0.366122	0.922087		0.127529
0.370664	0.548871	0.212	0.13315
0.392491	0.537824	0.504212	0.294733
0.319814	0.827868	0.290445	0.422823
0.294927	0.933711	0.338531	0.37669
0.282947	1.2706	0.142102	0.430911
0.250296	1.65768	0.210255	0.340488
0.291433	1.21566	0.211806	0.487602
0.258962	1.12357	0.212165	0.670005
0.218701	0.781649	0.231199	0.650006
0.342253	1.04051	0.228629	0.59695
0.316625	1.26505	0.278896	0.475029
0.304527	1.40394	0.26801	0.127802
0.319105	1.93222	0.249189	0.142566
0.24718	0.752122	0.2139	0.13054
0.29533	0.850987	0.135266	0.1407
0.265334	0.98351	0.149015	0.138398
0.304262	1.66079	0.137458	0.120356
1.21321	2.44717	0.147078	0.113262
1.10298	2.12399	0.136803	0.171979
0.899232	1.20564	0.141986	0.179451
0.80628	0.710608	0.145715	0.197803
1.00397	0.363207	0.163634	0.0853915
0.824898	0.648128	0.17668	0.0924836
7.90431	0.728756	0.167758	0.185172
4.37867	0.762135	0.145197	0.131134
4.83919	0.713508	0.168487	0.131824
8,90844*	0.198852	0.164741	0.158972
10,5421*	0.12612	0.198806	0.176635
8.58439	0.122597	0.214974	0.133866
5.56061	0.122667	0.206068	0.142473
5.72418	0.134602	0.207257	0.127327
4.81848	0.124467	0.185644	0.103971
1.6429	0.11478	0.199033	0.141457
2.90332	0.124323	0.178547	0.134633
1.3275	0.111409	0.522725	0.12728
1.03523	0.11174	0.519751	0.137189
1.49368	0.100461	0.466336	0.148578
0.764165	0.0959695	0.461922	0.175945
0.884435	0.0907121	0.486978	0.159513
1.94875	0.0907988	0.453372	0.146402
1.48609	0.109924	0.444351	0.179481
1.50835	0.186692	0.442966	0.248776
1.69884	0.152365	0.468013	0.407068
1.45415	0.107989	0.431009	0.388358
1.70611	0.128749	0.457085	0.402426
3.8665	0.128184	0.37929	0.413698
1.31535	0.167493	0.540433	0.409093
0.867525	0.197947	0.452074	0.377739
0.756509	0.12901	0.503672	0.420815
1.04913	0.118142	0.472104	0.465557
0.845457	0.200079	0.468919	0.544682
1.2575	0.268544	0.526551	0.194838
1.11293	0.239427	0.569428	0.147423
1.08905	0.20115	0.556624	0.237547
1.14094	0.217316	0.100756	0.277947
0.764786	0.222735	0.148714	0.234231
0.578158	0.247622	0.14123	0.236767
6.11653	0.231985	0.137536	0.237348
0.16703	0.157074	0.11887	0.254182
0.552821	0.18936	0.133235	0.242627
0.71764	0.25093	0.200131	0.281649
0.633562	0.213798	0.172472	0.262209
0.682376	0.218823	0.187546	0.274519
0.977208	0.1911	0.207517	0.198661
0.677975	0.266767	0.365254	0.266992
1.33325	0.254556	0.435489	0.327277
1.08303	0.25688	0.531194	0.320847
1.05474	0.233129	0.68546	0.339188
0.896978	0.263535	0.721832	0.395335
0.713908	0.221465	0.692355	0.381925
0.639203	0.717154	0.765645	0.372017
0.654568	0.917735	0.595973	0.349608
0.717466	0.890217	1.03967	0.327477
1.08141	0.951608	0.704858	0.559854
1.2415	1.18494	0.0928136	0.801894
0.792052	1.64401	0.0998497	0.902923
1.04165	1.43344	0.0853674	1.11143
0.822485	1.38552	0.0857474	1.09044
0.673854	3.13675	0.080375	1.21293
0.770495	3.16992	0.0887382	1.22089
1.58428	0.40722	0.0861578	1.33017
1.29402	0.391954	0.0844933	1.26076
1.00582	0.330176	0.0874296	1.18147
1.36518	0.556424	0.0879223	0.27424
	0.549751	0.209817	0.197963
2.04159	0.641421	0.243926	0.201234
2.26624	0.622383	0.236934	0.196253
1.44945	0.935009	0.226007	0.205086
1.26655	0.921775	0.244755	0.211696
0.765515	1.34122	0.0837284	0.203614
0.597247	0.766228	0.0904979	0.266927
0.630232	0.674366	0.0975881	0.214465
0.688722	0.888801	0.0995839	0.209533
0.669738	0.955415	0.0972541	0.326942
0.740588	0.850744	0.152714	0.321236
0.61234	0.779385	0.23752	0.33709
0.86786	0.935775	0.248225	0.359953
0.840267	0.693566	0.32579	0.31361
0.881905	0.768648	0.326455	0.390223
0.401215	0.734655	0.263075	0.349382
0.327199	0.875508	0.258153	0.44498
0.368172	0.578011	0.290422	0.426225
0.373349	0.608311	0.32452	0.452039
0.392399	0.7172	0.340189	0.375652
0.365925	0.814793	0.255973	0.438094
0.398603	0.769486	0.343895	0.343164
0.406333	0.811919	0.411281	0.405715
0.41618	0.755083	0.440601	0.376639
0.403754	0.744073	0.432859	0.417687
0.590895	0.936565	0.563297	0.444746
0.419364	0.588463		0.461935
0.454585	0.643627	0.0819758	0.398408
0.495553	0.659882	0.229912	0.448959
0.446714	0.652716	0.354672	0.463857
0.47973	0.448242	0.968184	1.44638
0.411058	0.769419	1.56586	1,76099*
0.406839	0.954127	1.33106	1.64478
0.417123	0.692164	1.21856	1.55608
0.423683	0.922594	1.52816	1.02671
0.452961	1.10952	0.399096	0.84067
0.358846	1.03194	0.42575	0.592553
0.335257	0.86849	0.488833	0.613511
0.371726	1.11567	0.437355	0.679861
0.326108	1.05166	0.480339	0.301843
0.396659	5.43533	0.495259	0.342229
0.376058	8.82558	0.465199	0.370464
0.374261	7.62311	0.479677	0.351487
0.384774	4.96792	0.549465	0.36577
	10,6456*	0.5301	0.440651
0.333443	1.88466	0.173451	0.42694
0.37211	1.25795	0.222018	0.384329
0.467724	0.900545	0.239723	0.359646
0.408189	1.09756	0.271242	0.44612
0.39189	1.12833	0.324772	0.289573
0.369264	0.894159	0.385169	0.273139
0.379969	1.0355	0.648892	0.244149
0.324164	1.245	0.310277	0.244421
0.308216	1.10485	0.278928	0.251205
0.339647	0.882401	0.297569	0.266639
0.795829	0.320475	0.239937	0.267262
0.714497	0.554087	0.301443	0.264986
1.03657	1.33318	0.342699	0.276529
0.986554	1.2941	0.298295	0.247108
0.960609	1.05202	0.258	0.285077
0.666481	0.888275	0.281779	0.360403
0.871831	0.801422	0.318584	0.396454
0.853283	0.655483	0.30206	0.442688
0.952152	0.835122	0.279165	0.393647
1.10246	1.11219	0.242648	0.322278
1.3577	0.519089	0.187654	0.324392
1.47569	0.516957	0.159918	0.214745
3.57696	0.526621	0.15429	0.327614
2.91961	0.326945	0.137393	0.310192
2.13163	0.28014	0.152083	0.116554
1.32344	0.315024	0.154613	0.114974
1.63645	0.249492	0.138224	0.107051
1.23192	0.30118	0.148853	0.10965
1.65927	0.273131	0.152466	0.113025
2.42144	0.292501	0.164364	0.112301
1.15974	0.274795	0.187666	0.120247
5.83383	0.264275	0.201545	0.121867
6.44563	0.258219	0.234748	0.120131
1.57527	0.120658	0.241372	0.121878
6.17549	0.172409	0.2348	23,4225*
6.14224	0.261043	0.251579	10,0102*
5.42651	0.0854896	0.218825	30,8237*
0.575977	0.601745	0.239354	14,9904*
4.37595	0.517822	0.236478	14,7983*
7.1722	0.686377	0.25842	18,9258*
2.19271	0.572697	0.52358	21,3834*
3.00055	0.596522	0.553589	16,6853*
2.44043	0.995053	0.616729	20,2085*
3.82768	0.223938	0.641111	21,2405*
4.5176	0.183532	0.688796	0.320498
3.23264	0.149798	0.741718	0.260573
1.91189	0.214586	0.825022	0.252054
2.35108	0.115116	0.731204	0.230145
1.39408	0.133897	0.789445	0.240207
0.73023	0.149902	0.800531	0.301073
	0.138306	0.326829	0.244695
	0.132532	0.286709	0.261829
	0.122459	0.294888	0.247716
	0.173566	0.288833	0.252396
	0.199112	0.234687	0.394308
7,80197*	0.293419	0.274343	0.235846
5.89409	0.322834	0.293059	0.222498
3.76095	1.52853	0.348287	0.220202
2.09391	1.05849	0.314295	0.230505
1.67708	1.31257	0.310203	0.202955
4.79237	1.78384	0.671628	0.21605
3.35487	1.4275	0.887553	0.227827
11,1809*	1.2488	0.768333	0.23951
0.227519	0.952485	0.790366	0.231597
2.47709	1.1541	0.75417	0.431843
3.67381	0.971413	0.741501	0.2338
1.82508	1.05243	0.79862
5.06873	1.24791	0.789034	0.266798
11,7547*	0.717276	0.798447	0.757036
6.93359	3.13799	0.983053	1.10916
3.29666	4.05521	0.190936	0.573681
1.84996	5.06061	0.219319	1.24514
0.537373	3.03388	0.216958	2.69339
2.33575	2.75625	0.205931	2.82772
3.57778	0.583122	0.188511	0.164681
3.46131	1.6038	0.205773	0.167225
5.98621	0.227863	0.232577	0.129525
2.16518	0.136864	0.254226	0.148378
1.72653	0.197958	0.227765	0.146034
0.922962	0.589324	0.198292	0.156127
0.289803	4.09804	0.433315	0.162083
0.747872	4.21029	0.487891	0.154248
1.66178	3.50907	0.54213	0.160632
1.83543	2.97108	0.594844	0.164269
2.06114	3.41531	0.591292
0.459125	2.79116	0.517641
0.124439	4.48767	0.51819	0.323156
1.67562	2.37351	0.504388	0.351003
1.52289	1.90875	0.48062	0.39112
1.65051	1.86028	0.632062	0.315919
0.431059	2.49416	0.249455	0.309663
0.595328	1.80491	0.287374	0.31386
0.328956	2.44478	0.392939	0.362328
0.290538	1.538	0.441721	0.344378
0.387367	0.713455	0.378837	0.340116
0.364271	2.17796	0.275105	0.336409
0.41247	0.32315	0.280767	0.869826
0.533019	0.230714	0.305648	0.726169
0.693949	0.265233	0.338708	0.718624
0.589772	0.329985	0.302549	0.811926
0.3902	0.717193	0.592656	0.87338
0.416142	1.96153	0.743796	0.766182
0.593449	1.3489	1.12592	0.718029
0.521322	0.553662	0.989311	0.899568
0.49845	0.438431	0.757733	0.594098
0.662513	0.520973	0.787875	0.76666
0.644135	0.448486	0.832851	1.03931
0.473244	0.600227	0.790991	0.991913
0.432532	0.52065	0.850779	0.665585
0.455956	0.498018	0.965915	0.705378
0.470673	0.739154	0.426781	1.32426
0.44493	0.69169	0.55404	1.70137
0.573092	0.435074	0.59552	2.21204
0.698919	1.06191	0.756474	0.833787
0.896972	0.324875	0.740108	1.14102
0.405291	0.376275	0.709451	0.682489
	0.425336	0.732409
0.426863	0.330748	0.720521	0.574361
0.480859	0.202416	0.739299	0.697462
0.572018	1.72722	0.683496	0.730182
1.47698	1.30439	0.329195	0.860012
0.789612	1.49943	0.490563	0.887396
0.981153	0.704671	0.628284	0.587109
0.55402	1.26925	0.675141	0.550049
0.703027	0.816164	0.617373	0.648049
0.605623	0.830803	0.644152	0.700928
0.494315	0.592941	0.6294	0.407963
0.622062	0.679367	0.624959	0.483944
0.78606	0.711539	0.624156	0.609884
0.708074	0.538474	0.144851	0.663805
0.35268	0.306075	0.227151	0.644388
0.320774	0.322997	0.279784	0.546712
0.303486	0.581309	0.346221	0.623949
0.305924	0.47953	0.388692	0.699108
0.317078	0.391607	0.328253	0.617628
0.334882	0.356001	0.399799	0.485401
0.317361	0.20087	0.443011	0.290563
0.245938	0.253122	0.628574	0.363399
0.330662	0.226999	0.507862	0.338938
0.208556	0.329759	0.21044	0.355409
0.300568	0.436511	0.606144	0.308473
0.26127	0.468807	0.422924	0.357722
0.28234	0.487066	0.534827	0.393862
0.441662	0.442588	0.42657	0.403522
0.329292	0.806886	0.259702	0.408373
0.289689	1.2864	0.255648	0.366087
0.290425	1.75222	0.250003	0.506232
0.405965	1.21231	0.259215	0.641168
	0.99328	0.275414	0.730645
0.358572	0.748225	0.373735	0.836413
0.419437	0.782985	0.473447	0.93677
0.356316	1.35801	0.550229	0.84383
0.255591	4.99982	0.631129	0.743748
0.321624	0.107432	0.574618	0.574132
0.323615	2.49117	0.755151	0.727838
0.266125	2.55577	0.668237	1.28009
0.321619	2.3475	0.557181	0.224136
	2.49941	0.609709	0.346828
	1.63161	0.448147	0.21509
0.310909	0.211844	0.216822	0.229
0.322743	0.179197	0.173037	0.206672
0.291767	0.235707	0.43454	0.236204
0.328974	0.148818	0.493026	0.424276
0.281711	0.253013	0.63294	0.522856
0.253388	0.327162	0.639921	0.60855
0.256148	0.310762	0.671284	0.729935
0.235506	0.668115	0.593309	0.142902
0.346323	0.3502	0.570684	0.150809
0.317963	1.73397	0.556294	0.140152
0.431843	1.23271	0.510982	0.130042
0.374306	0.392764	0.601851	0.147041
0.481342	0.576399	0.651803	0.161649
0.387222	1.02913	0.70767	0.158509
0.467619	1.73453	0.816087	0.161088
0.43141	1.16481	0.826805	0.170415
0.461923	1.39936	1.09385	0.183157
0.440574	2.04885	0.986834	0.264503
0.451024	4.507	1.13974	0.326872
0.502282	6.97843	1.23045	0.465942
0.532525	5.11293	0.231578	0.464658
0.677885	1.0417	0.530758	0.408423
0.775688	2.45093	0.54985	0.425001
0.619969	2.79434	0.702306	0.615251
0.513356	1.99743	0.696566	0.405274
1.16451	2.25729	0.721533	0.519658
0.690833	1.86431	0.851599	0.564789
1.52695	0.393815	0.927666	0.330834
4.98219	0.718926	0.905196	0.259068
1.19158	1.36851	0.767052	0.249966
2.13904	0.99507	0.193662	0.254008
1.92368	1.34809	0.36467	0.24057
2.87817	1.22534	0.457974	0.255278
3.59916	1.60134	0.512117	0.258482
4.33464	0.334537	0.465342	0.298053
2.60127	1.50715	0.473208	0.305514
8,44337*	0.718376	0.601517	0.317443
4.58007	1.05509	0.540099	0.331661
4.98347	1.0615	0.573358	0.343029
9,80854*	0.574328	0.686602	0.319824
4.37383	1.24251	0.657177	0.332131
5.4617	0.645414	0.803001	0.400573
14,611*	1.76386	0.86919	0.314191
6.6191	1.84348	0.99644	0.330206
0.960095	1.27586	1.16307	0.270211
1.33302	0.711302	1.11299	0.336581
2.32777	1.68283	1.08271	0.43736
0.113709	0.827284	1.00343	0.164507
1.65938	0.868099	1.19912	0.0870177
1.55422	1.01363	1.32688	0.0821364
0.100255	0.765947	0.846321	0.0895765
0.399099	0.950042	1.1306	0.0875293
0.90597	1.74338	2.09329	0.0845469
0.524549	0.882053	0.767242	0.0839566
1.43022	0.639381	0.874677	0.0855205
1.56294	0.320941	0.738329	0.082878
1.32685	0.315315	0.538861	0.0865015
1.00408	0.340349	0.366943
0.857533	0.444581	0.910887
0.679543	1.01095	1.33205	0.358256
0.636954	0.977933	0.453181	0.331387
1.05106	1.39059	0.441226	0.323265
1.57034	2.78116	0.521158	0.324639
0.919163	1.37088	0.589306	0.340974
0.838113	1.52604	0.653753	0.330051
0.632098	0.301062	0.69076	0.334691
1.85933	1.40039	0.670783	0.318349
1.313	0.77542	0.6613	0.28249
1.09749	1.35278	0.664349	0.322679
1.46153	0.905511	0.61971	0.365332
0.581073	0.706748	0.498536	0.581428
2.10779	5.48809	0.462484	0.635622
0.3614	1.32291	0.424792	0.530329
1.31111	1.07415	0.497922	0.57623
0.269461	1.48734	0.37195	0.677977
	1.11519	0.358612	0.915556
0.275317	1.29714	0.439341	0.993144
0.857618	1.25344	0.413581	0.64326
0.367719	1.05935	0.370829	0.805087
0.129344	1.72058	0.295749	0.110483
0.233871	1.89655	0.722854	0.1343
0.126459	1.25479	0.56867	0.14394
0.121914	1.14282	0.647882	0.17585
0.183272	1.53537	0.536761	0.148928
0.145745	1.4517	0.43077	0.192533
0.435315	2.20095	0.49067	0.197555
0.45146	3.05606	0.451023	0.198913
1.72503	1.60002	0.471993	0.198476
4,91852*	0.498432	0.527208	0.220156
7.04553	0.44206	0.491193	0.235008
8,43062*	0.394141	0.311797	0.277385
5,22184*	0.543309	0.438514	0.242807
5,37673*	0.430789	0.402226	0.250833
0.269371	0.658811	0.386339	0.264517
0.68626	0.807118	0.390849	0.298787
3.4198	0.589076	0.388707	0.331379
1.94668	0.717821	0.403657	0.307862
2.24456	0.737215	0.398348	0.29049
5,42401*	0.74441	0.39642	0.281513
	0.566078	0.380433	0.239687
0.483972	0.457764	0.185234	0.148349
1.30344	0.39115	0.281964	0.136852
0.0872378	1.18053	0.258457	0.135663
0.246566	1.99119	0.239779	0.137127
0.204347	1.18667	0.292841	0.133859
	0.743156	0.300374	0.127439
	0.533547	0.316709	0.131255
	0.494306	0.318241	0.135327
	0.507622	0.280463	0.132668
	0.879575	0.281262
	0.307078		0.265716
	0.781647		0.0992444
	0.923438		0.122813
	1.38492		0.138744
	0.757218		0.145398
	2.18489		0.150202
	2.51621		0.147321
	3.37264		0.158107
	6.64004		0.159576
0.15061	0.100134	0.222496	0.0652342
0.127048	0.139877	0.248626	0.152457
0.113518	0.107564	0.221873	0.16416
0.160256	0.110118	0.255305	0.18046
0.506922	0.105607	0.149224	0.182274
0.553653	0.0835416	0.257092	0.166012
0.315779	0.0853937	0.309111	0.19389
0.231523	0.0859936	0.311491	0.484822
0.231531	0.0950881	0.24707	0.133787
0.291443	0.110969	0.235071	0.155718
0.188812	0.164489	0.0549494	0.118752
0.0688019	0.191902	0.0228192	0.120374
0.511235	0.170945	0.0409311	0.143379
0.515343	0.18496	0.118904	0.151183
0.900035	0.155632	0.208671	0.143016
	0.175943	0.116364	0.162265
0.108246	0.20377	0.370165	0.165594
0.461723	0.184552	0.0886349	0.181039
0.340308	0.189163	0.106103	0.220714
0.224765	0.181103	0.0695802	0.228026
0.311036	0.287879	0.184549	0.107463
0.35371	0.157144	0.282211	0.138347
0.34839	0.179961	0.311519	0.158354
0.359035	0.19847	0.306002	0.167773
0.405149	0.180585	0.159394	0.174068
0.547116	0.215812	0.329168	0.171226
0.54439	0.15133	1.08005	0.175955
0.661107	0.161469	1.28861	0.19796
0.572141	0.227801	1.29075	0.191104
0.642324	0.306803	0.417357	0.13756
0.154853	182,221*	0.383565	0.113726
0.146526	0.0603822	0.245241	0.176655
0.122732	0.0882974	0.28024	0.195594
0.173893	0.0758098	0.277339	0.182176
0.201652	0.0888605	0.338116	0.18341
0.298073	0.0875422	0.390981	0.177094
0.367826	0.0876095	0.362704	0.173589
0.301159	0.0851104	0.540453	0.152671
0.358532	0.0928256	0.558658	0.159759
0.165434	0.0973638	0.489215	0.147536
	0.0508199	0.0994787	0.0585919
0.224658	0.057158	0.127588	0.0921049
0.267896	0.0520627	0.53236	0.11734
0.24436	0.0913217	0.164611	0.106197
0.264935	0.0620006	0.224565	0.120525
0.228224	0.082558	0.0747793	0.139429
0.252669	0.0847443	0.0978561	0.139061
0.215929	0.0921028	0.172483	0.13076
0.20494	0.0749271	0.320233	0.122378
0.243903	0.0816173	0.944577	0.128509
	0.0957404		0.138895
0.16432	0.103568	0.175789	0.139118
0.119012	0.118622	0.282487	0.121562
0.251362	0.0862346	0.247465	0.113615
0.23202	0.0944343	0.256685	0.137481
0.235057	0.129682	0.311287	0.148896
0.1873	0.0726723	0.282795	0.174681
0.226468	0.0897758	0.302856	0.186499
0.219805	0.117456	0.952492	0.126393
0.214094	0.0940586	0.42492	0.156757
	0.0979674	0.090669	0.136814
0.131304	0.103832	0.110983	0.194603
0.103262	0.0963451	0.100013	0.174029
0.135397	0.098412	0.145508	0.183523
0.252119	0.101572	0.161828	0.116394
0.195204	0.0998907	0.130943	0.149429
0.409993	0.0960634	0.10308	0.196564
0.369885	0.0951101	0.104703	0.193062
0.700111	0.0978953	0.103984	0.175711
0.494099	0.116936	0.139865	0.210701
0.248153	0.0782088	0,0854629*	0.150813
0.220241	0.102208	0,0769794*	0.0522474
0.662507	0.0964136	0.442271	0.0814611
0.611753	0.113461	0.436486	0.0712547
0.217196	0.14895	0.142613	0.0697237
0.142509	0.147526	0.462334	0.0704818
0.226872	0.136674	0.182392	0.0784961
0.222185	0.18255	0.215922	0.0978574
0.279932	0.177528	0.416021	0.107752
0.260133	0.220767	0.202506	0.110785
0.473202	0.10003	0.248889	0.112813
0.329054	0.116632	0.161092	0.0547986
0.111648	0.125254	0.257321	0.0621798
0.217963	0.130723	0.16555	0.0653228
0.339759	0.141372	0.216889	0.0602334
0.190573	0.1377	0.212321	0.0632745
0.155253	0.143268	0.213501	0.0657994
0.174503	0.113149	0.245619	0.065324
0.199201	0.123827	0.260795	0.0639489
0.226771	0.110833	0.264389	0.0592037
0.383873	0.112749	0.170564	0.0632447
0.607421	0.101023	0.21226	0.093092
0.572643	0.104765	0.17824	0.127782
0.499385	0.123465	0.159465	0.185635
0.309523	0.113093	0.263915	0.179738
0.424968	0.11023	0.214951	0.1901
0.463877	0.111019	0.185191	0.192357
0.481208	0.110023	0.2236	0.17708
0.682683	0.12285	0.275913	0.217284
19,9061*	0.126482	0.375461	0.209398
0.275264	0.0985478	0.217968	0.188792
0.200304	0.104171	0.170932	0.170348
0.191446	0.129785	0.212573	0.206196
0.181685	0.113943	0.255816	0.205629
	0.111168	0.254325	0.197415
0.175788	0.12087	0.262329	0.220894
0.183964	0.112601	0.166889	0.224958
0.195987	0.112947	0.338425	0.209418
0.204798	0.104758	0.37078	0.240715
0.248368	0.0901871	0.326128	0.247443
0.00646998	0.0714839	0.0794735	0.227835
0.135183	0.0763856	0.097861	0.0542688
0.166033	0.0943896	0.103389	0.0637015
0.181333	0.0802011	0.0632157	0.100874
0.219828	0.0881844	0.107692	0.0954732
0.219394	0.0904835	0.0835912	0.123798
0.2223	0.0892553	0.247243	0.110475
0.349753	0.0944752	0.120614	0.104094
0.259163	0.093844	0.340569	0.107566
0.276503	0.0956686	0.519584	0.100512
0.191443	0.0758191	0.197801	0.0978668
0.191759	0.0858326	0.197415
0.370731	0.0891772	0.24625	0.0416877
0.321187	0.0842685	0.188998	0.0517416
0.272741	0.100807	0.200733	0.0531819
0.297298	0.106767	0.219198	0.0519557
0.218713	0.120855	0.176983	0.0636766
0.229833	0.106359	0.148434	0.0661419
0.142806	0.106711	0.27579	0.0721404
0.147608	0.1055	0.144484	0.0808578
	0.170387	0.175004	0.0835554
0.0648618	0.167985	0.16512	0.0827904
0.199418	0.161368	0.246234	0.170816
0.110537	0.15507	0.233965	0.152231
0.0979456	0.162019	0.234816	0.151475
0.102123	0.164657	0.366033	0.140179
0.177955	0.170392	0.26297	0.145887
0.203326	0.167496	0.329484	0.143371
0.158282	0.233067	0.357611	0.141948
0.15885	0.161144	0.241176	0.143525
0.122077	0.0946123	0.108448	0.134792
0.435585	0.132421	0.102172	0.134429
0.326795	0.136228	0.0987056	0.140608
0.279321	0.152059	0.0977506	0.136875
0.25546	0.141681	0.120055	0.131593
0.234234	0.147411	0.171968	0.135164
0.225134	0.154564	0.121053	0.131515
0.236033	0.167079	0.146904	0.129081
0.220047	0.185189	0.140289	0.125134
0.186021	0.193927	0.131484	0.121365
0.294125	0.0784386	0.612722	0.123664
0.362173	0.112978	0.334485	0.117537
0.232507	0.134773	0.306529	6.2463
0.360578	0.148551	0.325002	0.405768
0.406143	0.11991	0.392106	0.21797
0.357322	0.128449	0.388743	0.103965
0.2624	0.144018	0.259166	0.0253262
0.40471	0.155671	0.597066	0.0634747
0.628123	0.165203	0.569199	0.168012
0.564033	0.158058	0.51169	0.114797
0.0796219	0.0452637	0.23943	0.0599728
0.0841612	0.0535566	0.332386	0.078287
0.08087	0.0764487	0.312814	0.0725665
0.0760755	0.0748501	0.21927	0.0790012
0.0725208	0.0777322	0.253652	0.0884968
0.12907	0.124106	0.284427	0.0857529
0.112863	0.100311	0.296575	0.0928635
0.0794839	0.102061	0.182327	0.100106
0.0803636	0.106607	0.320095	0.0945341
0.102694	0.132712	0.307364	0.0940116
0.0597171	0.0575936		0.0471508
0.0439394	0.0881674		0.0479607
0.110757	0.0891499	0.153238	0.0543695
0.0758648	0.083031	0.207485	0.0495311
0.0612526	0.126435	0.25282	0.0488463
0.098744	0.0908969	0.278226	0.0528416
0.13384	0.112992	0.292528	0.0521596
0.140865	0.135766	0.358705	0.048225
0.0806996	0.11646	0.329118	0.0574353
0.0787614	0.136137	0.31435	0.0558601
0.251087	0.0673421	0.367095	0.0493744
0.221676	0.0790369	0.327396	0.0511467
0.205757	0.0754723	0.01326	0.0564045
0.274024	0.0808245	0.092266	0.0567715
0.295155	0.0827414	0.201254	0.0560775
0.331121	0.127103	0.199659	0.0454107
0.419152	0.0927521	0.19456	0.0503311
0.616931	0.0968893	0.186141	0.0483687
0.718331	0.0998385	0.220672	0.0493037
0.630141	0.114124	0.258123	0.0513964
0.0482529	0.0751718	0.210714	0.0812142
0.142062	0.187738	0.220329	0.0863772
0.215692	0.0877314	0.20334	0.0973475
0.296804	0.0920771	0,0113244*	0.0942238
0.29709	0.100483	0,00274653*	0.0998333
0.423919	0.100671	0,00734407*	0.0929245
0.456295	0.101016	0,000264173*	0.100013
0.498231	0.0955196	0.159789	0.105528
0.567489	0.0978504	0.276723	0.102971
0.453309	0.0941172	0.133889	0.112286
0.160499	0.0371489	0.113268	0.0476717
0.167904	0.0527041	0.139135	0.0847595
0.200923	0.054302	0.145664	0.0733999
0.141536	0.05846	0.144891	0.064489
0.176555	0.056735	0.160974	0.0729414
0.263176	0.063279	0.15136	0.0767934
0.284483	0.0649191	0.155059	0.0863467
0.233917	0.0724255	0,0597646*	0.0775704
0.26916	0.0784178	0,0807705*	0.0825855
0.22538	0.067066	0,0995227*	0.0878353
0.0834686	0.0527971	0,0821643*	0.0695665
1.16433	0.082053	0,0899694*	0.0691501
0.257777	0.0734279	0,0806802*	0.0716964
1.18482	0.0726687	0.0836707	0.0792696
0.44012	0.0756695	0.0926133	0.0997634
0.791425	0.0745243	0.0944765	0.105057
1.98619	0.0738372	0.103621	0.0981182
1.20893	0.0750863	0.558227	0.105854
1.733	0.0757679	0.352896	0.0987662
0.518161	0.0856762	0.324513	0.0998414
	0.0903867	0.535108	0.0868002
0.130673	0.0796017	0.511498	0.0937078
0.245988	0.0949666	0.441236	0.0895159
0.252942	0.0918708	0.130665	0.0856682
0.29643	0.118213	0.17623	0.0889985
0.311051	0.0885609	0.188643	0.0854574
0.281632	0.103614	0.232763	0.0852906
0.312889	0.0940466	0.341716	0.0881437
0.338373	0.102823	0.427858	0.0884385
0.388264		0.765979	0.0905669
0.596605	0.0514343	0.783701	0.0490484
0.398873	0.0924753	0.797239	0.0624214
0.301216	0.139001	0.496678	0.0645627
0.331246	1.69529	0.378462	0.0706861
0.341329	0.141195	0.516466	0.0754201
0.531847	0.100073	0.43587	0.0700344
0.456167	0.0890393	0.512639	0.071092
0.389629	0.0959582	0.0962042	0.0737018
0.444278	0.11546	0.0943972	0.0720943
0.467219	0.103024	0.12447	0.0830767
0.01187	0.0435647	0.126191	0.0331632
1.1109	0.0524143	0.136018	0.0514382
0.661137	0.0584848	0.132761	0.0545951
0.537797	0.0671759	0.140768	0.0642534
0.802131	0.069	0.143378	0.0637794
0.436524	0.0634164	0.135432	0.0668211
0.631993	0.0565517	0.156199	0.0651616
0.531229	0.0569101	0.111404	0.0585346
0.573232	0.052347	0.237853	0.0742894
0.632196	0.0566666	0.170031	0.0730454
0.642348	0.0440293	0.207426	0.0759464
0.611115	0.0582886	0.286585	0.0591046
0.616596	0.0609196	0.290629	0.0593588
0.716798	0.062732	0.314753	0.0629572
0.596166	0.0640851	0.287497	0.068601
1.22945	0.0650601	0.309812	0.0680482
0.105008	0.0738021	0.34347	0.0692157
0.187108	0.0699373	0.060535	0.0655191
0.22821	0.0562906	0.27327	0.0706538
0.118716	0.0777096	0.466965	0.0711462
0.262071	0.0724716	0.601964	0.0790585
0.302255	0.0786214	0.529042	0.0612905
0.335351	0.0874489	0.510308	0.0686596
0.36044	0.0871418	0.499537	0.0697206
0.452046	0.0862187	0.55092	0.0696002
0.454178	0.0814124	0.674784	0.0697741
0.42121	0.0876805	0.852776	0.0714461
0.567774	0.0825888	0.040119	0.063769
0.487865	0.0985494	0.10345	0.068033
0.67196	0.0871899	0.103415	0.0675441
0.639047	0.0346527	0.126046	0.0684922
0.698265	0.0510746	0.149203	0.0759718
0.594453	0.0620255	0.14198	0.0878669
0.818371	0.0659162	0.370708	0.0894324
1.33269	0.0698636	0.221488	0.0963205
	0.0717529	0.240643	0.0998119
0.0142325	0.0769745	0.233652	0.099502
0.0303151	0.0750456	0.907636	0.105732
0.12141	0.0722117	0.310793	0.107271
0.112404	0.0705006	0.190672	0.133153
0.153317	0.0279131	0.298217	0.126154
0.113853	0.0348555	0.216225	0.0504724
0.173008	0.0375317	0.240195	0.0728388
0.182364	0.0398231	0.177577	0.0637435
0.218766	0.0340719	0.333842	0.0724831
0.217076	0.0377716	0.399556	0.0742753
0.536083	0.0374504	0.541502	0.0718884
0.400523	0.0402008	0.392754	0.0754266
0.29319	0.0299988	0.337889	0.0798181
0.210896	0.0551164	0.38878	0.077205
0.240586	0.0388548	0.443701	0.0779622
0.488334	0.0426702	0.456979	0.0630238
0.632391	0.0404382	0.474143	0.0683971
0.659823	0.0429053	0.3831	0.066702
0.347237	0.0447236	0.379408	0.0659475
0.0444899	0.050097	0.364352	0.0724735
0.242114	0.0428097	0.325286	0.0730709
0.109825	0.0326984	0.281491	0.0702191
0.110498	0.0399137	0.241562	0.0781065
0.116822	0.0452193	0.274873	0.0766486
0.167791	0.0450596	0.286426	0.0724567
0.117196	0.0432934	0.293568	0.0642725
0.115577	0.0379599	0.3379	0.0743623
0.155022	0.0394272	0.339917	0.0750486
0.148754	0.0438455	0.340665	0.0779175
	0.0453989	0.286901	0.074644
0.373144	0.0435908	0.346559	0.0791578
0.280102	0.0462098	0.0642765	0.078037
0.180652	0.0471585	0.147292	0.078049
0.240045	0.048446	0.307241	0.0773264
0.513045	0.0565623	0.313339	0.0798692
0.353083	0.0547303	0.368284	0.0922532
0.421811	0.0595621	0.399355	0.090121
0.59744	0.0656618	0.458382	0.0873759
0.423024	0.0690039	0.442797	0.0889342
0.394092	0.0716319	0.587857	0.088565
0.524219	0.065038	0.502652	0.0869141
0.469209	0.0763749	0.464469	0.0863762
0.412357	0.0760278	0.46879	0.0843537
0.389668	0.0895274	0.153923	0.0854641
0.379496	0.0611609	0.21625	0.0881247
0.295498	0.081372	0.210714	0.0491834
0.360805	0.0895553	0.243139	0.0886309
0.263975	0.094594	0.238555	0.124728
0.291766	0.10298	0.241265	0.152358
	0.0969931	0.276894	0.118736
	0.109215	0.372983	0.143059
	0.11549		0.170389
0.357855	0.118088	0.0432909	0.168794
0.428232	0.157545	0.13965	0.155515
0.464776	0.122172	0.148441	0.161606
0.397429	0.109533	0.162294	0.150093
0.336488	0.123087	0.160328	0.09578
0.40267	0.063334	0.170908	0.101923
0.348699	0.0943773	0.173602	0.103169
	0.0737751	0.170661	0.0986838
0.0844788	0.11217	0.17645	0.100883
0.0719265	0.11357	0.0724052	0.099012
0.0631179	0.119193	0.127885	0.0922328
0.0871722	0.107171	0.106165	0.0946921
0.0977411	0.103235	0.131061	0.0971203
0.0889603	0.11166	0.0681609	0.0836782
0.104187	0.102733	0.0705293	0.0682337
0.159901	0.0834477	0.0849582	0.0747483
0.123719	0.0901046	0.114071	0.0803677
0.325139	0.0864261	0.117406	0.0809941
0.343407	0.0994177	0.126146	0.0895256
0.368305	0.106552	0.155798	0.0895107
0.40226	0.120612	0.159778	0.0844534
0.551313	0.111987	0.216928	0.0847512
0.481763	0.108589	0.289849	0.0849729
0.543013	0.118022	0.214536	0.06007
0.549436	0.113697	0.149839	0.0789224
0.54874	0.0661139	0.272892	0.112283
0.55601	0.0792994	0.308708	0.119739
	0.0870091	0.307552	0.117957
0.156455	0.0927859	0.310821	0.110272
0.149922	0.0966587	0.0863748	0.104597
0.385769	0.0883677	0.108004	0.115562
0.488791	0.0985582	0.108591	0.106715
0.467664	0.0973499	0.111289	0.113503
0.539291	0.104482	0.114854	0.108016
0.521195	0.103779	0.0949505	0.184344
0.537663	0.0596663	0.111821	0.330804
0.300272	0.0778067	0.105392	0.330078
	0.0722719	0.124707	0.360667
0.290072	0.0798393	0.115489	0.257843
0.282605	0.0804546	0.393855	0.221318
0.305251	0.0868155	0.259036	0.172789
0.306296	0.10044	0.596922	0.189298
0.400406	0.0958559	0.363933	0.186137
0.398395	0.0856546	0.545811	0.196778
0.570436	0.0790052	0.516024	0.000421084
0.345854	0.0663073	0.662939	0.0353112
0.314647	0.0704157	0.73019	0.0470784
0.0812799	0.0711673	0.614644	0.0512524
0.143987	0.0787638	0.634021	0.0618127
0.23694	0.073014	0.139072	0.0626095
0.166324	0.0775474	0,0751142*	0.0659786
0.193756	0.0772459	0.0849365	0.0733691
0.277853	0.0753661	0,071983*	0.0740948
0.219402	0.0817051	0.0862341	0.0770956
0.276258	0.0838394	0.0819781	0.0745563
0.466748	0.0763181	0.0898271	0.0716833
0.516253	0.0700712	0.0773068	0.077969
0.419393	0.0586606	0.0858716	0.0849759
3.41673	0.0802742	0.0764023	0.0861405
0.0931285	0.0880962	0.304057	0.093611
0.106497	0.108075	0.237405	0.0880603
0.31638	0.104829	0.219282	0.0908455
0.0837252	0.101458	0.257588	0.0906043
0.233986	0.100063	0.28241	0.0896621
0.226264	0.0981779	0.68557	0.0874257
0.428079	0.0568826	0.396625	0.0836137
0.499448	0.0626973	0.387607	0.107549
	0.0689197	0.345514	0.106155
0.0972777	0.0617714	0.398474	0.107311
0.132923	0.072916	0.212797	0.0950787
0.123637	0.0821538	0.123581	0.105596
0.191164	0.0818231	0.14622	0.101605
0.185701	0.0826894	0.185145	0.113431
0.21369	0.078799	0.171354	0.115243
0.115643	0.0777185	0.190237	0.107605
0.0591459	0.0586995	0.241635	0.0370138
0.314007	0.0541576	0.311527	0.0432268
0.0670354	0.0507704	0.315435	0.0450648
0.040694	0.0623268	0.261107	0.0507458
0.0483373	0.0544801	0.0546616	0.0517757
0.0391685	0.0573325	0.0758635	0.0562138
0.0427788	0.0646502	0.0693349	0.0603194
0.056495	0.0581711	0.111928	0.0582382
0.05007	0.0548739	0.0892599	0.0553996
0.0534769	0.0562621	0.0562041	0.0602517
0.0602798	0.0584637	0.0726195	0.0338902
0.0593348	0.0625612	0.0745589	0.0434611
0.491231	0.0603483	0.126122	0.0573441
	0.0698041	0.105624	0.0595304
0.274666	0.127885	0.217867	0.0676089
0.300786	0.0546708	0.131116	0.0659755
0.291333	0.0625775	0.169733	0.0674536
0.311172	0.0570129	0.201544	0.0700296
0.381535	0.0545047	0.254453	0.0741849
0.384981	0.0723758	0.241426	0.0715155
0.369237	0.0683247	0.176688	0.0653611
0.357525	0.0540679	0.235371	0.0750551
0.0879197	0.0692477	0.215695	0.0678344
0.0843217	0.05321	0.242847	0.068612
0.0869102	0.067404	0.103472	0.0835656
0.0906519	0.0613696	0.11853	0.0722109
0.0952165	0.0722588	0.120846	0.0751292
0.0824251	0.0771015	0.13652	0.0655647
0.105269	0.299314	0.152961	0.069006
0.100466	0.0808791	0.179772	0.0713774
0.102464	0.0770136	0.169483	0.071282
0.0971158	0.0690576	0.190976	0.074313
0.500306	0.0664959	0.207569	0.0729485
0.0407055	0.0648249	0.18834	0.0748136
0.0573417	0.0677836	0.0948725	0.0733084
0.428311	0.045978	0.0925321	0.0771468
0.31662	0.0524893	0.103	0.0811561
0.642299	0.0878242	0.116167	0.0804187
0.281029	0.0877057	0.0909435	0.0788528
0.15369	0.0986423	0.0840944	0.0783338
0.318516	0.097224	0.100971	0.0649435
0.287284	0.0883924	0.107558	0.0703451
0.493246	0.0856807	0.0878011	0.0620287
0.939803	0.0918762	0.0890584	0.0711675
0.52153	0.0904327	0.280537	0.0827696
0.772199	0.0977981	0.177478	0.0861614
0.437807	0.084736	0.218419	0.088842
0.616949	0.106371	0.258993	0.0842265
0.57245	0.105722	0.28172	0.0838412
0.330688	0.103258	0.256337	0.0857073
0.226212	0.101762	0.24762	0.0886881
0.229301	0.123485	0.252887	0.0655344
	0.122749	0.241722	0.0716557
0.248694	0.129379	0.236143	0.0674018
0.236668	0.136582	0.173807	0.0769269
0.277645	0.131344	0.23933	0.0719592
0.313853	0.116065	0.177533	0.0819549
0.322471	0.145998	0.268618	0.0830127
0.314461	0.141316	0.303451	0.0885332
0.200866	0.148768	0.246502	0.0906099
0.160152	0.132271	0.213364	0.102306
0.126686	0.124279	0.279246	0.0927685
0.127211	0.103142	0.210798	0.111841
0.156574	0.0969667	0.213977	0.116781
0.239444	0.101098	0.041745	0.114607
0.343325	0.107043	0.146277	0.117025
0.598816	0.0348348	0.22278	0.122921
0.646932	0.0629844	0.220362	0.109404
1.18355	0.074939	0.230706	0.132096
0.262829	0.0982792	0.34226	0.14327
0.189593	0.0871827	0.230214	0.135179
0.260784	0.110478	0.216114	0.0892838
0.159494	0.0987146	0.201189	0.104823
0.304445	0.0787893	0.718556	0.109422
0.331753	0.0829711	0.38325	0.110966
0.529846	0.0623606	0.711393	0.114237
0.453148	0.0536588	0.410011	0.126716
0.576425	0.0650087	0.852938	0.121621
0.557873	0.0625946	0.368696	0.126153
0.55297	0.06682	0.914007	0.13137
0.578353	0.0472395	0.451199	0.138227
0.595049	0.0592041	0.79285	0.0634686
0.112285	0.0638415	0.414607	0.0722422
0.079215	0.06018	0.491963	0.081889
0.0982645	0.0622659	0.245587	0.0853137
0.101855	0.0647501	0.32264	0.0853536
0.0897723	0.0702682	0.271085	0.0906489
0.0934323	0.0902247	0.26168	0.0960348
0.0981519	0.102409	0.289251	0.090602
0.0878626	0.112654	0.278897	0.0901634
0.0917119	0.101379	0.367473	0.094648
0.125397	0.119113	0.28999	0.077262
0.0880083	0.114165	0.291767	0.0924981
0.119414	0.111331	0.281375	0.100886
0.120172	0.10825	0.0408749	0.0955423
0.13121	0.101761	0.270482	0.083486
0.0713347	0.092177	0,0391301*	0.0811161
0.080296	0.0476899	0.0768454	0.0853765
0.0996554	0.0866747	0.24874	0.107073
0.122155	0.0915061	0.187544	0.0836246
0.16514	0.117109	0.1369	0.0937444
0.231688	0.123809	0.090245
0.0993786	0.108899	0.102146
0.19596	0.122327	0.0589656
0.317506	0.133444	0.775894
0.399077	0.174657	0.493794
0.299912	0.158074	0.619689
0.410824		0.636171
0.484431		0.691431
0.376703		0.767708
0.808009		0.967428
0.338597		1.33503
0.209014		0.662161
0.403179		0.674709
0.305102		0,0456595*
0.158353		0.625963
0.226851		0.668717
0.149005		0.536034
0.318926		0.551406
0.226151		0.652761
0.242477		0.989132
0.279582		0.926213
		0.810437
		0.749726
		0.284479
		0.233287
		0.216287
		0.351611
		0.350871
		0.354555
		0.280342
		0.389053
		0.348527
		0.0872188
		0.286117
		0.435927
		0.250614
		0.401845
		0.38612
		0.188399
		0.146763
		0.230316
		0.32946
		0.367297
		0.390351
		0.495065
		0.539175
		0.514242
		0.563771
		0.594407
		0.644082
		0.478795
		0.470147
		0.20884
		0.178786
		0.182126
		0.254033
		0.288745
		0.281959
		0.246083
		0.245802
		0.22846
		0.237182
1.24258	0.526004	0.178724	0.0312808
0.879934	0.423788	0.205006	0.0390749
0.797871	0.395618	0.200241	0.0401278
0.728232	0.31341	0.212119	0.0428071
0.740999	0.287601	0.225381	0.0245167
0.623661	0.319563	0.170317	0.570214
0.649669	0.214545	0.182716	0.627032
0.595881	0.134024	0.139371	0.471147
0.581842	0.143832	0.252026	0.546405
0.37594	0.0641206	0.196861	0.757276
1.36803	0.0656889	0.175634	1.02024
1.28282	0.0694126	0.379353	0.396448
1.51993	0.0568031	0.236708	0.447559
2.10651	0.0566352	0.281901	1.01476
1.67547	0.20586	0.389119	0.35698
1.37467	0.118937	0.341554	0.0969144
1.46345	0.906559	0.56781	0.134264
1.44346	0.207716	0.536831	0.135408
1.60495	0.161658	0.466056	0.095323
1.83952	0.247904	0.5038	0.188278
0.269414	0.451941	0.0994821	0.325827
0.329909	0.291602	0.207355	1.43728
0.368555	0.260507	0.195039	0.717295
0.402592	0.273143	0.707493	0.171724
0.418172	0.169887	0.267765	0.163174
0.492313	0.251775	0.270875	0.158309
0.496109	0.292421	0.330673	0.158095
0.465925	0.250981	0.388587	0.161252
0.522734	0.219609	0.683534	0.146802
0.71848	185,465*	0.556659	0.160718
0.296324	0.207708	0.336913	0.227953
0.342794	0.140924	0.44168	0.158164
0.362865	0.133025	0.424922	0.31306
0.419144	0.173271	0.541369	0.423569
0.4684	0.170549	0.571718	0.0384082
0.513398	0.174615	0.634346	0.226254
0.457514	0.166763	0.647629	0.254319
0.614904	0.136469	0.660067	0.303535
0.492861	0.123539	0.642117	0.290494
0.505749	0.152892	0.866595	0.3385
0.283694	0.312501	0.388294	0.352755
0.28821	0.38423	0.389526	0.373115
0.32757	0.357054	0.576085	0.359631
0.294264	0.45507	0.743017	0.512207
0.253203	0.493881	0.34688	0.417608
0.267414	0.514382	0.323063	0.124071
0.300995	0.419096	0.372797	0.0944306
0.384795	0.394014	0.451302	0.197927
0.318689	0.478794	0.678643	0.230589
0.272071	0.34024	0.828785	0.283843
0.158007	0.875184	0.15411	0.310667
0.618073	0.862124	0.196433	0.357322
0.379351	0.847807	0.230343	0.259372
0.391224	0.763508	0.272261	0.247264
0.321189	0.880271	0.233933
0.635698	0.974264	0.200157	0.110499
0.444923	0.00191646	0.264042	0.165718
0.340915	1.15525	0.210338	0.243824
0.462227	1.04053	0.215767	0.549818
0.698916	1.48519	0.19967	0.361404
0.385438	0.441932	0.0786501	0.338341
0.298977	0.326418	0.111014	0.225704
0.306443	0.325525	0.106149	0.0923075
0.292007	0.273147	0.11422	0.29762
0.287955	0.332879	0.11847	0.0813898
0.238751	0.239092	0.14902	0.136742
0.413096	0.242408	0.124512	0.134783
0.382209	0.0918407	0.131151	0.149403
0.365929	0.177073	0.130187	0.174015
0.328546	0.0573304	0.13286	0.158746
0.417674	0.206324	0.211052	0.140939
0.174415	0.146571	0.265353	0.156106
0.263778	0.147724	0.267092	0.196634
0.286047	0.138267	0.276499	0.142616
0.28132	0.084568	0.272515	0.171995
0.370719	0.0855661	0.293415	0.133379
0.338618	0.0611409	0.289793	0.123269
0.461453	0.0388374	0.269543	0.062641
0.421442	0.0368199	0.309583	0.0717163
0.494208	0.0283003	0.257351	0.063548
0.121599	0.076586	0.206285	0.0657324
0.144673	0.116487	0.224838	0.0670344
0.152068	0.0733487	0.221765	0.0706582
0.146697	0.0935608	0.18974	0.0599512
0.152403	0.0775115	0.200821	0.0816321
0.148809		0.223433	0.134599
0.163077	0.0894176	0.227112	0.196335
0.159145	0.110507	0.246394	0.224626
0.162075	0.0866037	0.308394	0.196463
0.163772	0.09785	0.379508	0.159584
	0.519159	0.235928	0.176212
0.102724	0.879026	0.230371	0.348446
0.153637	0.350814	0.239347	0.597435
0.244816	0.484492	0.216493	0.471929
0.268695	0.451226	0.296784	0.112782
0.255905	0.411711	0.261394	0.180556
0.307907	0.254933	0.263597	0.192099
0.383391	0.281134	0.260889	0.203165
0.305505	0.826821	0.255805	0.243885
0.15861	1.14759	0.237275	0.232025
0.212683	0.210514	0.0899798	0.203183
0.250163	0.0696061	0.16438	0.248238
0.223448	0.114978	0.178335	0.220544
0.11222	0.0437779	0.204871	0.19499
0.349588	0.198664	0.175313	0.565091
0.311992	0.103611	0.18348	0.715003
0.355514	0.0524063	0.232427	0.337385
0.428108	0.405152	0.210674	0.365649
0.306033	0.0561037	0.193948	0.268194
0.300545	0.0562906	0.202797	0.220783
0.280486	0.484902	0.160766	0.211776
0.3283	0.864957	0.213283	0.237108
0.363336	0.924515	0.205255	0.249272
0.388665	0.871285	0.309665	0.353068
0.423883	0.708449	0.649059	0.122646
0.513989	0.638238	0.420095	0.138686
0.555461	0.9305	0.258499	0.13268
0.68402	0.211439	0.236102	0.210565
0.435578	0.559172	0.279351	0.169682
0.447283	0.349152	0.433407	0.289881
1.25677	0.0808276	0.360089	0.204885
0.26937	0.13216	0.373822	0.280779
0.256873	0.0744881	0.406917	0.135012
0.347101	0.192585	0.415146	0.114284
0.426811	0.265267	0.440535	0.531198
0.401198	0.250782	0.409727	0.106298
0.512296	0.15976	0.355656	0.227053
0.955857	0.281257	0.603393	0.226038
0.712382	0.587779	0.664678	0.211686
0.5201	0.342941	0.547187	0.218105
0.148036		1.36199	0.548331
0.204712	0.0796647	0.103396	0.264114
0.212764	0.0650654	0.12915	0.220852
0.349239	0.0689216	0.0998552	0.22324
0.288718	0.0839852	0.0977287	0.0776523
0.32232	0.0444702	0.109234	0.0877266
0.369165	0.0725324	0.10685	0.136835
0.468755	0.042781	0.150388	0.132369
0.618772	0.0470522	0.111277	0.155858
0.528558	0.0456746	0.0994471	0.126454
0.124918	0.0947056	0,0308981*	0.1317
0.185404	0.0549333	0.111145	0.141045
0.246377	0.0493237	0.153789	0.142577
0.362748	0.043197	0.131508	0.135919
0.44456	0.0523181	0.143804	0.18878
0.516447	0.0877136	0.13762	0.256449
0.591781	0.0552748	0.156324	0.30482
0.99499	0.0402368	0.15921	0.367729
1.41908	0.0388147	0.169589	0.156871
1.08414	0.0849064	0.148383	0.276782
0.162868		0,0546911*	0.327282
0.303166	0.586187	0.136512	0.344952
0.382932	0.902101	0.13685	0.264526
0.585529	0.581855	0.176912	0.236989
0.27239	0.546001	0.177425	0.11765
0.196385	0.728761	0.249265	0.140707
0.363851	0.691697	0.232917	0.205921
0.377661	0.351094	0.211084	0.167736
0.233164	0.342895	0.201941	0.156679
0.202307	0.307056	0.212001	0.210139
0.308893	0.535459		0.308299
0.208436	0.271307	0.115038	0.25366
0.193628	0.277243	0.146593	0.129674
0.190892	0.224408	0.114123	0.19467
0.231341	0.56142	0.111317	0.113248
0.273285	0.446865	0.130545	0.0355523
0.228384	0.372765	0.143288	3.03053
0.233201	0.0388157	0.140464	0.0701923
0.194814	0.135455	0.130393	0.0437247
0.13211	0.235026	0.126227	0.0386922
1.10091	0.282355	0.10109	0.0874451
0.853442	0.233253	0.155103	0.0688452
1.07584	0.24003	0.254652	0.134334
1.46335	0.190041	0.259621	0.038072
1.551	0.179836	0.219793	0.187462
1.18318	0.179789	0.255502	0.21356
1.20805	0.200541	0.27106	0.183119
1.33854	0.21776	0.254099	0.19194
0.836688	0.202869	0.410552	0.230124
0.211383	0.194843	0.362685	0.243494
0.0790652	0.409025	0.063621	0.253572
0.116537	0.376309	0.175381	0.202858
0.208789	0.348457	0.207204	0.228934
0.323257	0.331549	0.228479	0.23026
0.379643	0.344729	0.307963	0.743292
0.421774	0.36054	0.358148	0.354928
0.486534	0.361403	0.337088	0.521837
0.565625	0.370974	0.333404	0.776907
0.6071	0.401254	0.296092	0.847721
0.695572	0.404291	0.159594	0.749884
0.705463	0.602708	0.733783	1.05703
	0.235871	0.124041	1.19699
0.198918	0.261568	0.148755	0.92708
0.312302	1.70308	0.178058	0.802801
0.198288	0.228565	0.171449	0.271942
0.237438	0.112836	0.171615	0.0771045
0.333071	0.582408	0.17975	0.0857449
0.294761	0.288058	0.243503	0.0905715
0.233747	0.159338	0.240881	0.0770235
0.191266	0.241414	0.208477	0.0656056
0.530076	0.195372	0.169843	0.0562551
0.0912414	0.128603	0.105927	0.0613802
0.152347	0.109125	0.157506	0.307115
0.523445	0.10694	0.211861	0.24254
0.974818	0.115456	0.152495	0.0572886
0.4444	0.115018	0.135923	0.612617
0.565491	0.160748	0.190656	0.31569
0.367718	0.145342	0.148344	0.254081
0.423398	0.17719	0.317433	0.433388
0.607845	0.302736	0.349594	0.30057
0.440859	1.22057	2.82199	0.339891
0.11296	0.418444	0.0817317	0.37074
0.126585	0.317433	0.0961759	0.638316
0.130798	0.292763	0.117834	0.498581
0.137305	0.217387	0.0976524	0.245444
0.11449	0.226397	0.0926786	0.290645
0.138841	0.156108	0.108323	0.215458
0.130631	0.300886	0.103396	0.275208
0.137871	0.0205813	0.122953	0.155992
0.132675	0.0952574	0.121788	0.0996133
0.128579	1.74713	0.506379	0.219639
0.0255551	2.15913	0.462005	0.226114
0.09589	1.96579	0.441699	0.215139
0.0993176	1.89975	0.438662	0.191484
0.224095	1.80377	0.433641	0.13813
0.176504	1.62616	0.41503	0.26502
0.192682	1.80693	0.422324	0.391094
0.197164	1.52159	0.43211	0.323874
0.198687	1.41235	0.423731	0.311607
0.238868	1.57231	0.352188	0.384871
0.410944	0.798641	0.343874	0.219477
1.85531	0.361319	0.375353	0.237639
2.21378	0.269754	0.361454	0.233128
2.61863	0.177737	0.378931	0.24842
2.73208	0.172026	0.380091	0.0618564
2.59342	0.252735	0.412809	0.881301
2.6079	0.237175	0.428823	0.381851
2.92962	0.191946	0.487238	0.405351
2.31867	0.175615	0.498807	0.489772
2.41046	0.127137	0.435852	0.504899
1.74761	7.77761	0.438801	0.463186
0.0403707	0.125363	0.393816	0.477455
1.44946	0.112787	0.410554	0.518503
0.108769	0.0959837	0.38313	0.580443
0.10841	0.123315	0.389797
0.0619601		0.39349	0.193905
0.180324	0.174083	0.375647	0.0776866
0.293265	0.750606	0.37945
0.456525	0.665126	0.347157	0.00530592
0.194849	0.246639	0.374093	0.159255
0.2478	0.132274	0.474602	0.061096
0.271052	0.179184	0.54632	0.133831
0.429449	0.175661	0.492347	0.0381265
0.326947	0.180063	0.687682	0.290903
0.285303	0.157047	0.528218	0.720166
0.295403	0.165334	0.483335	1.0085
0.402896	0.216211	0.41695	0.919176
0.257999	0.114133	0.403957	1.081
0.298617	0.159525	0.442942	1.06089
0.327893	0.131185	0.442722	1.30262
0.327845	0.0839729	0.406449	1.1991
	0.0779755	0.508053	1.06604
0.209259	0.0670336	0.551587	0.973682
0.201393	0.075954	0.448627	0.952251
0.224342	0.102441	0.386347
0.939066	0.194127	0.396753	0.0712614
1.36697	0.109948	0.410709	0.0760458
1.03427	0.070584	0.418346	0.0752969
1.13663	0.0649789	0.484176	0.0742127
1.5177	0.0786833	0.465994	0.0813604
1.50794	0.560424	0.149388	0.0800049
0.312292	0.942756	0.2001	0.0839844
0.0729846	0.459128	0.219835	0.0816192
0.0799501	0.282684	0.311302	0.0890533
0.0502492	0.933318	0.21337	0.173507
0.0565317	0.538094	0.179491	0.243654
0.0667535	0.302766	0.350244	0.224536
0.0596113	0.274376	0.2366	0.266294
0.137648	0.232551	0.241794	0.18896
0.0734295	0.285343	0.250005	0.232928
0.0939841	0.318259	0.171003	0.298767
0.211407	0.355798	0.167725	0.268861
0.211151	0.619803	0.153004	0.282628
0.218202	0.295284	0.116278	0.304336
0.247534	0.717741	0.133486	0.131859
0.269871	0.540639	0.157189	0.086845
0.281693	0.428004	0.180328	0.193217
0.317388	0.456655	0.204072	0.168323
0.304163		0.143307	0.355529
0.288585	0.103361	0.15356	0.220996
0.332292	0.0758601	0.147347	0.186747
0.219116	0.07011	0.251199	0.178781
	0.0807184	0.297591	0.280206
0.0059806	0.0667048	0.310506	0.272479
0.0138934	0.0763775	0.338992	0.0894488
0.0315551	0.0636195	0.333824	0.0907855
0.414137	0.0642845	0.479004	0.0974942
0.421334	0.112995	0.488843	0.106817
0.484864	0.2103	0.44748	0.143117
0.0322417	0.122591	0.47239	0.152833
0.0285761	0.299719	0.228537	0.145202
0.592068	0.492472	0.351201	0.130804
0.140562	0.64411	0.339884	0.247199
0.161301	0.529177	0.316448	0.676992
0.158978	0.577065	0.392588	0.142381
0.168903	0.362714	0.474513	0.237258
0.173331	0.292029	0.470663	0.374739
0.172708	0.452337	0.431355	0.320823
0.200187	0.261317	0.4307	0.306734
0.243931	0.429964	0.389056	0.289297
0.302371	0.0663902	0.197745	0.189677
0.286494	0.153029	0.283346	0.160098
0.219781	0.166346	0.275777	0.215654
0.386702		0.237376	0.241186
0.396016	0.304449	0.291587	0.21442
0.331409	0.179527	0.308313	0.35499
0.336947	0.149657	0.149565	0.185681
0.320705	0.224319	0.253747	0.281737
0.490114	0.153553	0.192154	0.282027
0.643999	0.248518	0.202188	0.327368
0.392616	0.164861	0.15827	0.343462
0.231238	0.221396	0.190262	0.338402
0.350465	0.26416	0.226196	0.301324
0.411986	0.269872	0.236965	0.342558
0.464096	0.292371	0.333033	0.0811957
0.475885	0.206065	0.305944	0.0895956
0.577765	0.205913	0.33344	0.11204
0.693789	0.322145	0.329473	0.115435
0.526977	0.42549	0.312003	0.131355
0.389181	0.329565	0.267334	0.138578
0.393361	0.0301412	0.175697	0.126579
0.145845	0.163158	0.163601	0.134414
0.193362	0.167745	0.162574	0.124115
0.278124	0.0838875	0.319198	0.120376
0.315101	0.127732	0.16532	0.0580604
0.354658	0.126733	0.334458	0.127437
0.384989	0.129177	0.222304	0.194488
0.416954	0.126426	0.183679	0.283625
0.42985	0.161612	0.189963	0.302595
0.377801	0.193993	0.192873	0.421243
0.378335	0.0855403	1.73181	0.564747
0.197548	0.0720347	0.422057	0.444543
0.231531	0.0609701	0.527524	0.299035
0.250422	0.0228463	0.57225	0.344118
0.263087	0.40688	0.248081	5.0956
0.304441	0.2705	0.549	0.884151
0.357799	0.350316	0.466916	0.673241
0.351738	0.116347	0.307758	0.676556
0.304537	0.643297	0.242452	0.6805
0.328235	0.462882	0.271872	0.790802
0.300156	0.0316169	0.413343	0.787843
0.2549	0.0199546	0.470226	0.894077
0.472688	0.0604278	0.793004	0.842939
0.539478	0.107551	0.622011	0.697042
74,2625*	0.192761	0.339199	0.0667736
0.26388	0.187672	0.466219	0.0824624
0.238637	0.15721	0.549808	0.0894277
0.21882	0.176109	0.632628	0.0862509
0.337013	0.185225	0.453989	0.0853107
0.337786	0.168629	0.425975	0.0869244
0.44191	0.121166	0.12507	0.0902836
0.164256	0.0748062	0.197557	0.093486
0.174727	0.059575	0.196915	0.108317
0.138346	0.101837	0.211902	0.114502
0.147418	0.0866436	0.177547	1.13078
0.194044	0.0679291	0.2171	0.342746
0.182245	0.0852769	0.213602	0.88934
0.151142	0.0793358	0.191795	0.705426
0.215131	0.138949	0.252576	0.548287
0.169643	0.106181	0.218581	0.697354
0.144989	0.731168	0.796188	0.611281
0.220554	0.571973	0.187289	0.805315
0.0781012	0.479477	0.14207	0.900511
0.118549	0.402498	0.144719	1.43265
0.109763	0.43873	0.176228	0.603086
0.114184	0.28664	0.1858	0.3203
0.129542	0.208628	0.202687	0.661468
0.118704	0.225064	0.168349	0.710093
0.132596	0.38204	0.18551	0.639071
0.12608	0.411478	0.187156	0.662788
0.14121	0.123991	0.272978	0.592419
0.129053	0.158943	0.309199	0.614888
0.135684	0.234803	0.458257	0.634973
0.138762	0.174617	0.883686	0.592568
0.124432	0.256678	0.418202	0.738398
0.15228	0.307051	0.478289	0.828326
0.150652	0.203311	0.500297	0.944757
0.181559	0.220563	0.754287	0.903278
0.170768	0.185398	0.175571	0.912169
0.149892	0.208844	0.398713	0.90269
0.127689	0.123422	0.104607	0.907146
0.082676	0.0543905	0.0700459	0.877425
0.139151	0.23161	0.0755668	0.912555
0.149932	0.444182	0.0774821	0.868079
0.190288	0.295214	0.0693496	0.203534
0.196793	0.204101	0.109345	0.022013
0.15558	0.138681	0.0624843	0.0227056
0.188607	0.272049	0.0769996	0.0263395
0.210526	0.108208	0.0767824	0.0333131
0.130486	0.304353	0.0826113	0.0542157
0.160695	0.155479	0.0846318	0.059013
0.315426	0.161026	0.141359	0.0466579
0.13818	0.199028	0.289111	0.0454514
0.172946	0.175895	0.18798	0.0765256
0.185706	0.192012	0.16646	0.0833409
0.255	0.157998	0.172011	0.121704
0.289963	0.0595036	0.165331	0.0964816
0.290936	0.0769609	0.156788	0.0969375
0.121017	0.0439418	0.171392	0.101986
0.196547	0.0928003	0.130318	0.103556
0.174549	0.112235	0.0520617	0.140414
0.48045	0.0635629	0.0756286	0.139515
0.453356	0.0261184	0.0878744	0.117879
0.605888	0.034191	0.0916103	0.122812
0.325359	0.0108214	0.0921248	0.0719445
0.314568	0.130489	0.105651	0.0875681
0.255701	0.195367	0.102369	0.0955922
0.478068	10,3829*	0.11762	0.138977
0.435379	0.311011	0.105572	0.214209
0.221517	1.37142	0.095641	0.209748
0.28488	0.207259	0.0990376	0.22103
1.50804	0.16498	0.128684	0.319928
0.0663556	0.242172	0.144047	0.369393
0.12947	0.192557	0.14875	0.288293
0.14622	0.235066	0.161856	19,3148*
0.159642	0.254145	0.148645
0.186537	0.260561	0.140088
0.24544	0.328423	0.113731	0.115914
0.260416	0.371766	0.191291	0.1649
0.429581		0.125068	0.194055
0.483745	0.191853	0.140492	0.268094
0.751952	0.17932	0.146042	0.409544
0.0989977	0.248447	0.149373	0.293865
0.219583	0.0993865	0.131683	0.38249
0.361723	0.059546	0.121234	0.16059
0.536027	0.0531978	0.11537	0.227198
0.659291	0.0558151	0.125796	0.194699
0.45423	0.149328	0.122706	0.185865
0.506492	0.759938	0.13143	0.201863
0.573897	3.62225	0.12007	0.269048
0.577041	0.26428	0.235808	0.267527
0.348944	0.109439	0.455882	0.252933
0.240064	0.131612	0.527089	0.253335
0.598556	0.217689	0.550124	0.247803
0.721752	0.227466	0.634564	0.0962896
0.412059	0.209698	0.703191	0.115982
0.353524	0.261195	0.753925	0.164524
0.678263	0.442251	0.810629	0.253452
0.335356	0.285492	0.872665	0.200762
0.606416	0.762339	0.883086	0.181595
0.696363	0.177768	0.0234471	0.260803
0.0357985	0.0471235	0.37889	0.215154
0.0916402	0.068009	0.302662	0.212566
0.161583	0.0788247	0.448857	0.18502
0.210812	0.0825703	0.43183	0.168909
0.489414	0.0655484	0.261285	0.0986469
0.446961	0.0631647	0.366969	0.180653
0.363067	0.0556143	0.618711	0.172724
0.384131	0.0803612	0.819992	0.201588
0.306327	0.0821416	0.942396	0.15748
0.452426	0.0890397	0.123066	0.299093
0.218135	0.0740216	1.04943	0.284044
0.154071	0.0675756	2.9248	0.330947
0.177069	0.0771272	1.2262	0.317129
0.224176	0.067596	1.56562
0.212062	0.136434	1.29439	0.219966
0.182259	0.0682864	1.35312	0.434532
0.181674	0.103723	1.37252	0.515486
0.23175	0.136128	1.14998	0.673281
0.231079	0.10693	1.07277	0.580506
0.196687			0.721994
0.391338	0.074842	0.0966556	0.193046
0.161768	0.149742	0.100024	0.189572
0.398125	0.0722334	0.072684	0.367325
0.422819	0.163123	0.143741	0.27614
0.31792	0.0284996	0.188319	0.306346
0.210192	0.265526	0.229467	0.301215
0.280157	0.821117	0.237452	0.284727
0.326194	0.30188	0.246342	0.296205
0.336991	0.199699	0.165026	0.348229
0.266414		0.103443	0.434778
0.286762	0.112371	0.107986	0.474824
0.16774	0.119871	0.123016	0.474929
0.30408	0.1672	0.118133	0.334363
0.210126	0.184798	0.112283	0.46132
0.208366	0.244839	0.12908	0.200771
0.123946	0.74306	0.111269	0.170203
0.288523	0.555673	0.12068	0.176945
0.343945	0.355575	0.137827	0.194715
0.533659	0.471946	0.151766	0.169314
0.604636	0.260854	0.181301	0.216182
0.125748	0.282891	0.190825	0.228907
0.164752	0.427613	0.182382	0.24598
0.18038	0.292496	0.168899	0.298241
0.201002	0.349379	0.194096	0.100298
0.206577	0.217121	0.166169	0.158512
0.187204	0.247233	0.194863	0.141609
0.183487	0.249188	0.183861	0.154699
0.176946	0.256634	0.198518	0.159389
0.176546	0.244426	0.17823	0.178731
0.181171	0.1159	0.142605	0.184147
0.531857	0.106013	0.177491	0.204142
0.378648	0.119199	0.145999	0.173722
0.409205	0.0944707	0.164206	0.20009
0.433862	0.0835709	0.169813
0.51722	0.0653897	0.205184
0.506005	0.086398	0.15978
0.500544	0.0723387	0.223107
0.534439	0.0892766	0.228562
0.504165	0.09653	0.278691
0.521393	0.321058
0.0427485	0.034731
0.0379759	0.036079
0.0833202	0.021801
0.0673316	0.0238998
0.100338	0.02861
0.177621	0.0302709
0.257401	0.026006
0.190898	0.0333543
0.203503	0.0330056
0.225365
0.0771966	0.0936665
0.0713354	0.0772545
0.0781112	0.0902269
0.118917	0.0785193
0.128986	0.0533284
0.187647	0.0677988
0.272173	0.0638281
0.181939	0.0784447
0.227508	0.061206
0.257362
0.124825	0.131609
0.141787	0.179334
0.165935	0.324294
0.176296	0.283217
0.183585	0.256772
0.134881	0.270205
0.0938223	0.226225
0.125583	0.295382
0.112001	0.306953
0.157796	0.0682789
0.137513	0.191118
0.130831	0.181857
0.133275	0.15287
0.127595	0.160439
0.110847	0.207959
0.134756	0.166646
0.108741	0.164295
0.0937841	0.219937
0.143678	0.148607
0.153659	0.14663
0.0901253	0.197711
0.0858827	0.167039
0.0713905	0.282272
0.0931184	0.246336
0.10966	0.230333
0.114832	0.245703
0.175514	0.375499
0.156931	0.253971
0.158381	0.242278
0.166005
	0.11774
	0.111275
	0.0834546
	0.107791
	0.150132
