# Supplementary material for: Connexin43 promotes exocytosis of damaged lysosomes through actin remodelling
Source: EMBO J. 2024 Jul 23;43(17):3627–49. doi: 10.1038/s44318-024-00177-3 (PMC11377567; doi:10.1038/s44318-024-00177-3)
Supplement: Supplementary file 9 — Source data Fig. 5 [file 44318_2024_177_MOESM9_ESM.zip › Figure 5/5J/Penetration depth of the AFM tip.xlsx]

## Sheet: Folha1
293A/Ct	293A/LLOMe	293Cx43+/Ct	293Cx43+/LLOMe
549.94	732.31	1267.08	713.37
576.87	651.36	1473.58	737.61
621.13	697.88	1411.74	566.64
602.76	762.1	1269.92	664.86
767.38	820.88	1629.29	1264.93
598.82	729.01	2413.05	636.03
723.97	795.18	1415.56	700.5
847.86	772.8	1439.9	626.43
776.96	691.25	1490.68	524.2
829.67	724.97	1247.07	254.85
486.48	487.21	1703.9	569.59
537.64	541.96	1359.97	347.63
599.67	444.35	1563.67	181.42
563.64	618.16	1405.73	353.7
519.22	577.17	1407.91	1422.96
455.44	574.58	1026.2	1545.25
519.71	636.06	857.71	1391.02
543.34	719.73	857.04	1531.01
484.61	757.91	910.71	1307.17
508.1	836.9	863.49	1272.34
570.47	772.11	960.87	1336.55
595.6	1418.38	970.94	1547.92
648.86		973.53	1527.48
705.21	1146.4	1034.96	1317.03
673.29	1140.86	1136	1020.79
605.39	1188.78	1104.04	1178.9
990.72	1161.78	1214.23	1240.01
683.59	1188.48	2808.74	1230.28
687.24	1223.44	2006.84	1147.34
748	1249.23	2205.97	1072.01
1011.91	1163.88	1877.26	1097.27
1100.38	803.71	1845.36	1080.88
745.83	1054.47	1806.34	1142.03
840.91	1044.69	1728.51	1117.48
731.1	1021.28	1653.93	1301.12
842.45	1046.45	1644.52	1351.53
852.45	990.3	1616.77	1247
620.94	1016.94	1588.48	1206.78
380.98	1122.57	1046.24	1341.64
367.9	915.6	1080.52	1331.2
688.76	988.69	1045.5	1272.29
	149.48	1093.65	1363.51
749.98	317.45	1062.74	1417.74
780.54	339.23	1058.83	1310.75
814.42	372.93	1016.58	960.11
941.48	470.06	1043.1	968.96
1067.29	481.08	996.76	911.14
902.02	504.52	1662.86
1044.99	535.55	1478.81	935.81
954.95	484.02	1585.91	1039.15
1119.28	1664.87	1541.68	965.58
1430.55	1490.57	1526.88	787.35
1482.13	1468.05	1508.75	772.87
1263.99	1574.2	1526.91	795.19
881.71	1536	1484.39	1381.57
1203.5	1645.43	1416.61	1230.57
906.63	1547.66	1478.24	1312.96
1006.79	1720.38	1277.76	1028.16
673.79	1636.52	1234.21	1063.44
897.74	1500.1	1570.73	1068.95
1106.43	1456.87	1154.58	895.5
844.63	1342.44	858.43	1099.76
793.51	1408.67	1350.47	1022.43
772.3	1478.55	1136.95	949.46
666.19	1408.93	1269.24	1325.55
558.93	1652.91	1229.64	929.52
626.48	1457.99	1271.93	1057.18
615.01	1558.99	1963.02	816.38
560.72	1367.12	1425.45	822.75
	1551.65	1170.96	1159.58
641.96	1651.56	1081.63	932.73
591.15	1681.81	1339.23	996.02
518.86	1436.06	1149.66	849.79
578.47	1393.36	1201.51	791.63
785.22	1452.57	1231.39	1813.16
782.3	1530.29	1280.41	954
622.54	1208.5	1151.07	572.18
736.65	1183.3	1313.92	813.07
728.81	1277.59	1093.59	1160.4
566.48	1302.01	1081.97	929.94
925.61	1336.11	904.36	555.41
878.25	1309.67	985.67	535.35
864.89	1035.19	900.37	480.83
931.49	1456.92	795.78	389.17
863.21	1516.54	956.1	1468.94
1099.32	1023.63	564.52	1217.95
1084.11	1344.59	539.2	992.04
904.63	1286.15	908.76	1419.86
874.45	1166.51	868.97	1599.33
920.17	1464.24	907.06	1515
919.92	324.76	847	1526.44
937.16	682.29	993.75	1498.11
894.92	562.36	983.34	1606.04
875.67	666.49	1060.21	1465.49
1017.72	538.38	1313.49	990.29
945.79	572.34	1165.45	925.45
876.56	545.92	984.78	1453.11
957.72	369.06	1357.4	1795.97
906.76	461.9	1487.92	1748.18
1048.3	505.85	1387.65	1842.53
936.72	682.61	1501.38	1754.29
936.21	667.96	1564.21	1756.25
978.56	642.78		1772.93
785.29	685.25		1629.56
895.04	631.94	1608.4	1194.66
984.11	678.79	1563.55	984.62
1075.4	502.12	1711.01	917.34
933.57	604.39	1415.11	796.54
1091.36	484.11	1254.41	924.01
982.7	490.9	1393.61	1024.41
1023.75	488.66	1486.87	842.38
1203.2	653.45	1525.87	854.53
971.02	643.11	1449.71	886.77
1057.98	506.53	1469.68	826.64
1080.37	482.26	1397.93	967.91
978.41	388.42	1464.91	1109.43
1176.07	507.43	1455.55	932.78
1001.46	566.08	1713.68	1298.52
1064.43	545.94	1590.35	1010.69
1049.62	424.61	1635.39	1207.19
571.06	367.15	1603.51	1099.73
460.73	204.73	1549.72	1020.12
626.92	479.73	1530.01	780.63
688.01	546.95	1607.46	902.78
598.14		1534.08	1814.59
596.62	602.36	1479.56	1706.73
179.94	597.11	1492.86	1490.74
245.81	576.25	1142.21	1576.92
200.38	550.5	1075.7	1583.97
202.37	1691.76	1132.06	1493.67
137.68	1485.99	1122.14	1654.84
152.18	1643.35	1207.45	1414.88
254.79	1485.31	1251.2	1588.59
333.21	1454.74	1317.28	1455.05
262.71	1586.65	1325.37	1522
581.14	1943.08	1301.53	1637.97
326.52	1361.98	1220.64	1898.1
410.43	1596.1	1402.83	1769.73
547.03	1491.57	1229.02	1962.19
646.19	1969.03	1360.35	1922.6
515.11	1801.81	1046.02	1629.01
536.12	2143.72	1210.53	1855.07
490.74	2027.63	1032.46	1585.54
530.37	1973.67	1112.38	1545.99
562.61	1805.73	1198.14	622.68
458.64	1755.37	1175.2	850.95
309.05	1643.41	1254.25	918.12
438.24	1480.99	1195.04	915.47
263.44	1525.38	1241.99	921.82
316.39	1652.2	1186.21	896.31
501.19	1207.93	1123.49	818.76
552.44	1739.78	907.78	941.93
505.26	1868.41	968.68	1116.14
556.98	1600.25	1114.3	914.72
504.15	1194.17	1132.92	473.77
452.98	1386.72	1176.15	652.81
471.47	1289.22	1143.03	1335.22
469.42	1481.67	2172.66	1304.39
586.14	1389.8	1792.28	1223.23
644.36	1283.19	1761.38	1288.6
167.54	1113.09	1786.97	1369.48
1010.46	1630.72	1817.08	1254.64
618.81	1481.06	1971.81	1436.25
624.03	1368.71	1742.38	1450.54
680.8	1376.58	1667.02	1299.47
574.23	1216.66	1616.93	1432.62
429.74	1475.27	1532.06	823.51
484.46	1244.45	966.78	778.31
424.85	1316.64	1021.7	1057.71
365.95	1307.48	812.48	1150.22
485.27	1687.12	760.19	1127.44
562.78	1073.98	744.35	1084.99
576.84	1376.16	713.8	1122.77
585.98	523.51	725.93	1154.72
633.17	578.14	763.75	1193.22
676.48	532.87	713.11	1087.54
460.33	535.77	772.6	731.87
396.96	516.03	2359.71	658.11
569.61	441.55	2244.22	595.18
479.2	453.7	2231.39	593.09
573.68	503.85	2129.86	563.87
663.31	270.01	2207.96	504.79
586.51	247.13	2128.99	661.61
396.95	684.07	2296.53	642.56
438.19	722.84	2222.41	578.55
496.29	908.27	2185.57	754.8
432.37	732.87	2177.21	1502.98
	721.74	1446.18	1306.26
261.33	712.19	1482.9	1490.81
303.08	719.78	1411.06	1418.99
365.62	670.49	1311.66	1452.32
405.26	574.79	1260.17	1610.24
567.96	489.14	2092.3	1516.27
681.15	497.85	2149.16	1222.14
599.74	587.14	1896.7	1536.94
540.09	576.57	1931.1	1572.68
593.05	548.32	2032.31	965.31
577.82	595.32	1124.11	1116.7
721.96	562.82	1062.23	1138.76
597.05	566.83	1165.08	1109.46
585.73	608.71	1255.18	1154.46
550.78	617.22	1068.69	1098.25
822.11	646.92	1321.64	1116.95
882.37	659.65	1354.17	1073.28
818.23	711.34	1289.22	1037.05
707.71	661.46	1124.25	1097.93
832.86	668.5	1139.27	1383.93
845.37	566.63	1201.72	1095.62
841.11	574.6	1130.06	1158.46
808.23	602.75	1110.89	818.12
775.38	616.56	900.58	1277.43
779.41	665.73	920.66	1108.89
692.63	716.79	906.94	945.18
749.48	768.08		950.6
833.51	723.05	1957.66	1035.44
667.63	678.5	1597.29	848.97
722.61	647.05	1041.94	532.38
702.69	879.9	707.9	382.46
759.12	625	996.63	414.24
688.89	564.24	616.7	371.88
793.01	708.58	528.4	379.47
789.87	582.29	468.24	483.46
749.68	566.06	1206.19	589.7
931.52	553.26	1218.22	681.01
874.22	593.53	987.8	672.82
839.23	543.02	1229.64	684.58
870.13	534.86	1209.99	1090.67
628.36	259.97	1280.48	1047.18
870.1	262.15	1154.15	1077.25
829.25	279.94	1211.58	1045.51
834.14	373.83	1111.51	1052
	208.82	951.02	1000.69
845.33	434.74	1502.39	1068.88
888.46	558.68	1325.63	1059.86
743.39	548.98	1411.01	1123.55
813.43	514	1513.46	1003.3
793.96	495.25	1493.05	1497.04
780.39	600.25	1475.2	1498.53
808.12	522.96	1301.38	1630.71
838.81	456.28	1149.83	1656.21
932.93	510.35	1130.11	1545.67
920.61	523.13	1180.59	1426.92
539.7	887.22	1305.2	1630.63
602.34	851.75	1167.69	1570.91
504.79	393.28	1085.41	1531.55
467.9	452.52	971.79	1613.59
442.14	449.69	1080.6	1309.59
635.3	491.17	1090.46	1270.87
533.31	532.62	1141.65	1156.11
527.72	569.81	1144.34	1052.9
505.43	514.75	1228.15	1265.45
485.16	506.46	1211.88	1282.37
434.1	664.42	1647.8	1080.17
402.6	505.81	1488.22	1526.46
267.95	677.03	1667.26	1210.62
314.82	1113.16	1618.93	1150.11
396.33	1247.21	1763.33	1624.85
431.69	1016.65	1790.89	1714.08
512.29	1076.21	1833.03	1741.98
522.68	979.08	1789.4	1795.3
433.06	1233.54	1632.47	1709.82
486.81	1117.16	1759.47	1806.82
472.92	1170.33	796.26	1711.65
214.84	1234.99	1334.25	1750.84
196.54	1123.44	1397.73	1734.34
382.93	1345.43	1358.72	1689.64
207.75	1385.67	1384.1	135.37
199.27	1401.07	1578.28	305.01
209.51	1754.48	1511.38	99.93
595.62	566.53	1571.02	153.42
217.25	861.04	1682.7	171.38
188.58	452.1	1435.2	125.48
278.4	627.6	958.94	130.44
267.33	677.72	912.12	149.09
422.25	539.98	849.05	124.7
266.87	795.3	795.68	118.92
217.7	1191.82	809.76	1384.69
251.61	1314.13	747.57	1396.2
499.91	1218.37	745.64	1300.47
367.06	1601.79	886.75	1244.54
414.52	1589.89	815.67	1374.96
641.19	1612.13	913.51	1055.21
	1559.08	1247.57	1401.29
	1746.39	1361.96	1293.14
	1849.19	1381.21	1215.92
	1478.55	1443.41	1383.48
	1707.53	1493	1360.65
100.01	1494.13	1392.7	1457.36
212.9	1222.14	1427.33	1574.23
158.7	412.16	1337.64	1470.1
337.89	435.26	1263.22	1551.21
316.23	445.58	1398.62	1495.02
197.53	408.19	1569.11	1542.49
273.69	403.62	917.29	1610.9
135.98	424.54	898.45	1502.25
809.84	505.02	963.95	1605.08
293.17	446.76	911.46	1205
217.16	511.07	927.61	1260.45
332.82	478.83	902.02
237.69	446.56	890.25	1307.14
136.56	620.77	962.31	726.46
184.82	311.91	1006.4	747.51
260.92	246.14	1126.58	836.77
476.07	223.55	1130.28	783.09
439.01	353.78	1240.86	623.86
339.37	303.39	1348.09	852.81
228.43	549.52	1407.39	1450.41
252.77	375.2	1652.13	1479.69
183.2	1012.19	1251.12	1651.01
286.48	1229.07	1309.88	1492.39
376.42	1054.87	1351.75	1532.41
324.69	660.76	1322.19	1452.35
876.8	251.82	1104.8	1415.45
618.12	260.47	1024.03	1563.83
409.01	287.75	944.28	1558.48
354.1	273.27	851.01	1554.69
265.13	265.53	954.43
684.42	319.04	979.85
640.38	218.45	1007.86	971.99
390.47	305.35	872.13	936.4
410.61	356.21	969.5	963.19
390.43	408.22	840.08	1014.75
747.83	338.41	1357.55	1018.2
660.55	364.21	1327.3	1060.77
841.99	302.89	1049.75	1010.54
854.97	404.99	1155.44	1093.4
748.43	817.3	1204.05	1107.54
835.61	369.14	1443.63	1165.69
767.97	1594.84	1452.73	994.27
663.87	1138.42	1309.74	679.08
653.15	966.68	1354.72	741.53
664.23	1046.17	1195.65	761.84
819.36	740	803.83	686.65
783.9	392.16	762.85	774.75
500.91	514.26	513.4	750.81
736.68	446.2	573.18	654.42
833.5	776.94	631.65	765.95
618.14	705.04	666.96	643.86
621.72	969.71	656.16	1304.24
695.82	823.42	775.22	830.16
765.47	632.26	648.36	874.47
877.63	653.13	607.91	886.51
775.14	654.36	1149.41	693.6
779.93	765.5	1189.43	666.34
697.81	949.9	846	650.58
444.71	665.06	853.11	839.35
543.53	593.82	884.49	832.24
692.77	850.62	665.1	1072.35
	915.24	1486.91
761.06	809.58	713.54	1381.28
771.2	990.28	851.34	951.21
572.38	368.66	1033.24	830.52
449.49	567.57	1237.51	733.98
607.61	454.24	899.8	702.36
534.84	525.41	727.96	923.72
642.29	525.75	767.43	860.05
538.79	538.68	831.47	834.32
638.16	468.96	883.43	751.44
666.52	668.13	828.34	1188.06
453.18	538.24	878.74	1024.59
520.49	582.4	835.39	1197.89
597.18	555.2	1973.14	1056.82
505.85	984.7	1209.23	747.34
467.46	861.39	1236.95	700.99
884.77	700.98	1412.27	613.74
999.07	652.03	1402.17	639.46
932.61	977.98	1331.1	648.86
811.01	1635.17	1294.37	736
789.15	1102.8	1284.71	745.77
575.75	1135.18	1137.37	1100.38
801.19	1017.66	1172.2	1128.04
1097.81	915.87	1245.73	1239.33
663.76	709.53	806.14	1295.89
1054.88	934.27	1272.03	1232.1
947.28	916.29	900.83	1190.67
777.52	671.32	797.17	1190.23
820.41	595.37	1205.14	1118.78
949.51	1119.42	1246.63	1108.24
1056.35	734.31	1472.4	350
550.39	765.32	1332.62	487.91
	678.64	1057.31	665.8
928.37	677.23	1231.77	585.66
674.28	643.06	953.08	536.77
743.84	585.15	903.44	645.16
881.57	1466.99	961.7	708.47
772.82	1478.07	859.24	837.59
723.02	599.21	866.97	984.54
1058.05	347.14	1048.57	1119.97
857.52	282.28	1120.28	1315.12
	576.68	995.6	1182.25
	262.37	1104.26	1167.43
1063.39	783.83	1370.12	1238
713.17	971	1306.55	1114.17
874.36	842.5	1215.39	1213.17
951.16	1017.62	744.39	1170.58
1007.37	1235.45	585.74	1083.96
946.24	714.12	668.64	1257.67
1045.69	1067.4	642.76	876.64
1015.05	703.9	688.28	1825.72
864.77	956.41	640.66	1462.96
938.29	401.29	884.82	1712.6
733.59	1153.34	628.04	1612.59
688.11	700.18	666.19	1578.32
742.16	662.27	804.15	1428.52
860.44	733.68	638.73	1473.02
794.94	393.17	615.13	1440
768.37	549.08	630.64	1480.34
857.63	316.07	577.87	1410.45
713.34	348.43	584.03	1452.38
873.16	257.72	571.83	1039.21
742.82	172.42	546.28	881.33
567.78	197.29	1073.91	1087.82
706.12	499.45	736.38	1073
619.14	307.54	821.15	911
735.5	313.69	662.74	575.01
805.02	353.45	663.22	757.58
382.48	305.72	709.22	706.41
397.07	339.7	764.76	813.15
381.55	670.68	730.89	1295.61
226.28	1551.69	815.82	1361.82
446.7	510.53	901.03	1370.31
338.69	696.95	2135.13	1353.17
379.71	426.85	1105.91	1269.81
303.61	562.54	1161.54	1280.99
309.09	484.13	876.17	1369.25
246.59	1038.07	849.63	1376.17
290.07	440.38	1055.48	1340.34
166.43	601.72	646.13	1398.78
250.15	783.46	704.2	902.1
226.8	580.7	648.65	953.86
608.64	958.94	626.96	1076.27
204	455.16	668.21	1020.8
265.54	879.43	702.88	1130.24
137.54	430.13	655.11	1187.59
169.99	455.38	729.03	1030.94
510.74	891.26	791.84	1137.54
456.72	890.91	767.63	1110.37
422.8	455.61	777.28	1011.11
1219.96	435.92	906.29	1807.65
1355.45	489.09	632.4	1274.5
1380.32	524	661.09	2038.78
1415.94	567.41	1066.62	1942.96
832.65	555.23	877.51	1889.55
490.29	480.66	732.23	2019.63
530.01	679.21	616.02	2055.72
443.57	404.03	681.32	2023.46
400.08	856.3	658.35	2074.91
419.97	904.64	582.8	2000.13
506.66	931.17	727.01
409.55	946.68	798.46
563.51	527.23	620.41	1089.96
601.29	528.17	897.12	1139.33
537.44	420.76	897.11	1201.44
411.32	427.79	882.45	1149.12
550.63	392.99	873.22	1120.39
512.45	953.95	869.38	1213.16
1476.9	813.76	874.83	1131.36
358.54	401.26	898.75	1181.54
363.77	736.28	927.16	1296
375.38	427.89	922.9	1233.29
497.35	523.59	834.08	2133.74
797.94	396.3	1652.5	776.73
317.76	174.15	1375.96	1778.58
897.54	439.39	1386.13	982.66
390.82	509.81	1157.08	1321.14
765.39	476.7	1246.73	991.31
	417.79	1180.31	1000.28
815.22	466.44	1154.84	750.51
890.92	484.92	1118.81	784.63
850.57	534.99	1125.1	706.62
1088.22	523	1185.76	1733.26
1121.83	630.5	702.85	1757.84
1812.74	541.9	880.6	1768.74
1920.8	522.1	763.54	1422.71
1472.4	521.3	1048.81	1547.29
1619.76	441.14	1022.63	1376.62
1219.03	391.86	1003.26	1276.28
831.12	356.04	978.86	1480.65
630.92	487.32	836.52	1513.06
236.92	376.35	841.92	1581.66
262.18	694.47	795.8	1297.17
156.15	658.81	975.67	1031.77
230.71	683.43	1029.41	1244.82
196.08	2207.84	939.98	1155.9
1152.17	893.32	1056.77	1024.47
724.42	604.57	943.64	1192.84
732.17	666.01	1095.19	1337.29
394.52	691.68	992.72	1374.18
350.36	679.81	1069.61	1304.86
210	599.06	1029.39	1342.06
	797.11	891.74	1568.22
646.06	1971.84	1815.52	1397.5
369.95	912.62	1437.69	1546.43
1365.57	528.58	1428.59	1673.34
993.05	416.75	1428.75	1587.6
1237.51	686.32	1348.39	1561.75
	686.58	1246.04	1676.36
	684.96	1133.3	1659.78
	750	1195.93	1522.68
	762.54	1154.09	1551.46
	694.31	1249
	1235.46		1333.39
	813.06		1442.89
	579.22		1707.69
	838.12		1500.25
	736.95		1596.24
	415.56		1390.52
	514.92		1602.48
	400.42		1515.17
	295.49		1553.83
1338.54	2482.22	1658.49	2935.34
1587.85	2069.25	712.68	2491.13
1384.16	2572.3	1285.2	2028.53
1577.76	2526.67	1021.39	1813.61
816.66	2529.52	1111.82	1876.63
714.92	2755.56	810.52	1936.92
1291.4	2762.57	895.29	1759.97
1447.98	2397.66	869.03	629.21
1371.58	2458.04	1279.19	1974.12
1454.03	2429.51	1036.05	1854.43
736.5	2436.04	1854.96	1940.63
1737.65	2417.7	2089.78	1932.48
1145	2627.65	2513.41	1869.86
1877.79	2306.22	2868.68	1818.08
648.91	2379.31	854.71	1770.05
	2448.87	1023.18	1675.98
2034.81	2262.21	581.51	1711.7
1861.54	2486.81	826.95	1752.8
1303.82	2586.38	590.87	1670.93
1150.07	2400.08	1086.12	1683.94
1229.84	1176.88	2982.35	1933.48
1126.77	2614.75	1419.9	1676.91
855.14	2600.29	1005.8	1571.3
797.57	2540.74	775.39	1579.96
692.34	2648.12	913.09	1565.53
668.9	1530.83	756.29	1733.72
812.46	2643.18	363.54	1761.83
571.17	2523.25	374.9	1723.51
668.12	1847.35	334.46	1777.46
735.3	4013.95	714.69	1813
1570.22	2793.4	965.85	2024.88
1448.07	2722.79	2231.17	1759.05
1540.85	2045.21	1207.98	1626.1
1412.44	2809.08	1516.66	1695.23
1288.01	2808.93	1011.28	1699.99
1171.43	2697.95	1034.19	1708.7
961.95	2805.49	1219.16	1763.08
1175.89	2712.34	906.75	1877.19
959.65	2709.94	899.7	1841.07
1404.48	2644.86	978.47	1884.71
	3567.73	2478.77	2545.1
1223.35	2983.19	1336.79	2427.25
1084.96	2877.92	217.35	2386.58
1199.9	1496.64	849.07	2530.98
1077.32	3216.12	997.06	2602.95
1178.42	2265.56	1146.63	2518.72
1098.14	2810.32	933.38	2539.52
1320.65	2344.04	1000.59	2578.76
1182.85	3305.89	422.69	2640.94
1149.24	3082.72	99.2	2548.26
	2683.63		2513.89
1241.14	2291.81	2300.62	2526.19
1565.4	1641.22	1096.22	2608.61
1252.05	2774	1139.09	2689.3
1210.93	2813.48	1253.33	2534.73
1154.16	1666.13	795.77	2588.55
1325.47	3613.15	889.35	2517.65
1172.08	3149.44	918.32	2505.46
1247.63	2064.12	409.76	2428.87
1252.09	3239.02	627.75	2378.02
	2974.38	2406.62	2555.93
1616.34	3122.17	1753.34	2316.74
1800.02	3001.85	2011.36	2354.76
1597.66	3157.95	1665.09	2289.89
1590.45	3155.11	1653.87	2266.68
1758.66	3161.66	1832.99	2287.7
1631.94	3084.18	1952.23	2262.47
1517.07	2872.35	2024.18	2430.01
795.86	2947.57	1793.79	2238.13
1287.79	3209.23	1671.05	2257.84
1073.79	3631.07	1537.37	2264.76
879.74	2743.09	773.32	2454.18
462.42	3393.17	0.15	2323.08
521.32	2237.6	3.04	2489.34
1196.96	1976.15	432.09	2498.02
1536.12	2128.92	123.36	1011.68
1020.45	2532.17	553.09	2486.53
1037.3	2081.55	1842.77	2312.73
887.65	2177.38	83.46	2274.92
870.63	1584.27	370.41	2393.6
794.35	3164.72	616.24	2440.22
775.91	2864.62	1728.02	2669.1
1791.99	2817.01	1131.47	2707.56
1979.29	2721.71	1531.24	2598.4
882.83	2626.22	2292.59	2721.74
1098.33	2668.43	1317.93	2795.34
1685.3	2800.58	1440.85	2651.89
1997	2744.78	1334.69	2625.04
1123.44	2729.82	1072.87	2616.68
1057.41	2739.65	882.41	2734.82
750.49	2555.46	1502.65	2676.1
546.99	2768.81	1578.31	2507.28
648.69	2875.45	1473.06	2060.81
683.14	2520.94	1519.82	1637.2
814.2	2550.83	915.28	1725.77
939.98	2352.32	1597.94	1626.64
900.61	2514.91	1108.7	1647.87
1678.06	2558.61	1080.41	1520.6
943.06	2393.87	869.39	1448.01
356.91	2229.5	644.48	1368
1331.3	2505.8	2216.37	1493.1
1324.01	2546.68	1735.34	1490.57
1340.08	2431.67	1545.2	1349.54
1375.5	2327.71	1439.27	1292.69
	2381.13	1106.46	1332.33
1373.55	2319.79	1163.81	1305.54
1327.82	2412.77	1150.89	1306.69
1282.5	2427.02	1095.78	1384.64
1212.15	2604.85	853.35	1319.8
1090.45	2480.67	1018.5	1386.2
1993.86	3395.03	2499.86	1375.6
1611.25	3196.22	1794.95	2651.89
1470.68	3180.41	1728.1	2655.94
1578.08	3155.55	2073.63	2014.42
1340.99	3223.33	1979.8	2095.13
1356.12	3338.84	1910.5	1974.51
1341.47	3387.2	1082.2	2386.61
836.64	3011.35	1312.19	2523
1226.55	3068.63	647.05	2563.62
1200.69	3071.19	432.15	2689.72
851.11	2071.35	758.17	2660.7
817.18	2022.98	1510.37
630.4	2390.68	1421.41	3295.48
618.2	2241.36	1265.29	3124.76
833.89	2085.33	1266.75	3106.82
880.76	1948.97	1321.61	3048.35
1153.63	2013.27	1535.09	2973.19
984.64	2061.11	1789.52	2902.58
1322.79	2195.07	1813.39	2860.52
979.61	2187.92	1682.96	2824.48
	2366.2	2690.16	2769.7
1822.67	2319.9	1486.36	2711.4
1325.57	2411.82	2565.34	1542.39
1699.21	2282.42	1147.42	1795.94
1877.55	2295.57	1328.77	1943.1
2093.22	2271.56	792.62	2105.87
2044.12	2343.52	1088.71	2070.2
1868.9	2422.84	832.85	2118.57
1671.14	1136.88	845.11	2182.03
1587.8	2340.43	1333.61	2091
877.89	2265.14	1852.71	2253.61
633.66	1403.74	1899.56	2184.5
870.3	2275.31	1983.75	1876.76
1028.19	2305.83	2480.46	1901.92
1207.72	2517.31	2330.81	1928.19
1174.27	2527.18	1593.71	1937.3
1207.06	2371.3	1742.38	1992.37
1274.42	2287.85	1843.58	2015.57
1243.72	2221.26	1699.48	2053.92
1429.41	2256.76	1753.96	2039.07
1827.77	2087.5	721.34	2155.81
775.79	1953.37	1088.13	2144.99
1212.44	1753.31	1625.93	32.13
936.46	1732.82	1957.67	609.78
822.08	1793.17	1507.11	3719.11
1026.14	1814.81	1410.41	3688.51
1253.64	1686.95	1689.67	3610.88
628.67	1743.98	801.83	3617.58
412.11	1669.88	777.5	3561.9
408.7	1718.94	806.46	3622.29
1867.05	2790.8	1910.77	3013.79
1978.06	2693.72	1019.05	2419.08
1853.96	2535.57	2479.42	2631.24
1992.05	2682.5	1592.31	2326.04
1615.54	2620.16	1496.87	2243.13
1574.7	2036.98	1274.76	2262.15
1517.16	2520.37	1183.29	2205.22
1769.93	2641.5	1772.36	2060.2
1789.62	2587.83	1234.98	2046.03
1756.15	2486.46	1074.96	2189.01
2879.44	2884.21		2699.38
1014.95	2538.49		2912.31
919.09	2537.21	1375.3	2607.07
1078.4	2468.61	1213.71	2740.49
1359.39	2369.1	1158.09	2828.28
1308.71	2343.29	1062.55	2649.88
1141.28	2395.47	954.23	2732.49
1109.67	2304.91	921.05	2807.15
1399.9	2400.62	970.44	2522.6
1565.58	2475.16	1044.17	2536.37
1470.35	2488.21	990.91	2629.79
1887.44	2409.67	1069.95	2600.83
1866.42	2524.86	2573.56	2743.02
1262.82	2612.66	2577.03	2773.9
1330.02	2640.42	1214.42	2638.08
1127.07	1813.07	1332.62	2744.33
914.86	2629.38	1267.68	2861.34
881.16	2784.73	1318.7	2661.35
927.1	2659.14	1387.9	2715.49
1093.19	2948.2	1139.66	2593.71
776.36	3041.93	1288.31	2177.25
1909.76	1274.01	1356.49	2555.13
1383	3100.88	1158.52	2492.78
1104.33	3254.78	2508.8	2589.41
1114.88	2813.26	2718.94	2572.03
943.19	3009.09	2278.35	2486.21
862.46	3019.24	2632.77	2319.8
740.07	3052.47	1398.69	2282.44
615.88	3084.23	536.19	2652.71
576.9	2999.55	1554.26	2419.93
1573.71	3991.51	2377.26	2141.38
1321.4	3223.24	1786	2989.4
1190.97	3595.7	1764.83	2899.94
1468.27	3350.96	1768.81	2834.04
1366.01	2537.53	1398.56	2784.74
1129.55	3162.05	1586.59	2715.37
887.44	3340.95	1501.95	2771.78
1231.44	3223.63	2736.15	2852.84
1080.95	3322.45	2600.56	2806.88
1344.02	3255.3	2254.34	2772.76
655.79	3309.81	2512.87	2721.97
692.57	2899.06	2536.89	2748.62
1199.47	3525.39	2493.71	2711.13
401.07	3250.33	2552.19	2753.8
581.37	2899.85	2045.08	2639.59
463.34	3151.5	2384.06	2575.73
275.36	3071.25	2253.73	2466.26
964.22	2987.84	907.87	2413.3
689.01	2642.69	1646.73	2418.89
688.97	2741.82	1404.35	2431.83
	2589.29	983.36	2508.12
2205.01	2580.15	1938.45	2418.15
1381.04	2558.79	1069.79	2376.25
1331.77	2506.7	1467.78	2471.8
1140.09	1890.1	1762.38	2368.31
1013.48	2470.7	1783.58	2471.82
1097.17	2496.08	1009.62	2380.12
1484.5	2654.48	1518.82	2499.3
853.99	2655.16	1580.37	2381.84
1244.15		757.58	2290.37
374.88	3818.16	1450.27	3160.13
737.16	3593.69	1401.41	3008.6
1652.95	1699.57	911.78	3013.18
1073.01	2481.88	1927.9	2922.56
1074.74	2726.34	829.69	2853.64
727.7	3611.21	1079.88	2801.85
767.47	3355.53	985.45	2882.43
985.4	3314.78	1815.45	2694
893.27	3001.39	1946.3	2765.95
782.25	3236.88	1710.95	2447.34
2411.87	3296.77	1792.6	3584.75
431.43	2928.67	1716.51	2791.9
1825.86	2574.01	1764.36	2779.17
1965.62	2422.19	1738.9	2812.09
701.05	2061.39	1624.07	2694.97
1730.93	2714.42	1673.54	2323.58
790.64	2679.38	1557.62	2601.22
1981.18	2666.1	1855.92	2874.09
996.82	2889.95	1400.77	2119.73
855.29	2805.66	1454.19	2496.87
471.89	3047.73	1781.48	2735.32
828.9	2611.68	1617.64	2491.47
908.76	2676.47	1502.7	2463.37
880.24	2691.56	1295.13	2507.42
1389.13	2728.84	1268.5	2116.94
491.96	2731.37	1290.26	2099.26
1576.08	2571.57	1230.62	2047.13
1281.28	2723.41	2470.26	2157.41
1230.42	2690.58	1652.46	2147.18
1413.81	2091.26	1736.48	2215.07
982.03	2898.53	1304.49	2055.6
937.13	2507.59	1152.04	2490.08
897.44	2303.82	1032.45	2137.35
904.3	2341.11	1239.61	2343.01
844.81	2230.49	1031.56	2421.47
806.23	2314.04	767.22	2474.3
1188.96	2234.81	690.89	2467.93
967.68	2237.34	2346.37	2529.79
1129.28	2239.1	2441.35	2582.38
1039.56	2179.3	1773.61	2582.76
1058.33	3396.58	1724.42	2644.37
878.29	3139.77	1607.34	2510.33
951.8	2563.26	2819.9	2251.25
1229	2897.47	920.57	2147.02
776.99	2713.08	1467.01	2047
	2790.5	1219.03	2098.7
2811.73	2780.92	1258.16	2134.44
2477.09	2814.45	1263.65	2117.45
1516.94	2808.5	953.63	2058.66
1660.5	2742.69	1506.26	1270.56
2366.05	4459.37	1423.94	1584.81
1663.71	3574.66	1078.67	3803.56
1322.96	3605.27	1575.82	2464.42
1189.56	3251.87	1359.02	3100.52
1072.59	3741.29	1199.36	2932.36
1141.65	3472.21	1555.37	2932.71
1104.66	3749.56	964.63	2878.14
955.05	3501.41	920.54	2873.96
1090.5	3662.82	1113.55	2872.59
1158.11	2914.06	954.21	2947.96
1044.28	3674.57	1068.78	2894
1223.69	3818.95	952.12	2963.76
1060.94	3480.88	929.18	2898.38
843.3	2960.8	929.27	2991.14
964.5	3176.59	912.94	2806.77
2278.37	2639.55	951.34	2903.92
1314.65	2170.19	983.23	3000.05
1459.61	2869.2	2471.87	2804.13
885.25	3190.87	1776.15	2861.71
1257.91	2680.28	1629.4	2789.32
1087.59	3435.24	1528.9	2701.39
1382.26	3112.5	1344.44	2983.89
1610.61	3230.16	1227.47	2674.76
1268.27	3210.36	983.2	2733.06
1126.87	2764.86	910.85	2786.83
	2835.69	890.33	2763.83
1747.05	3076.37	875.96	2597.47
1001.69	3070.95	2009.03	2639.01
1246.6	3239.08	1694.73	2539.73
1202.45	3046.57	1977.47	2503.93
630.57	2874.92	1480.64	2544.29
873.82	2999.46	1444.76	2982.08
731.8	3026.38	1327.46	2582.32
812.79	3252.24	1175.39	3146.26
854.9	3073.97	1113.57	2523.44
588.69	2902.3	993.32	2949.4
838.36	3012.64	1185.97	3008.62
866.73	2294.52	579.12	2841.08
989.19	2498.69	763.14	2975.44
1056.54	2487.22	1308.57	2824.44
1099.34	2432.32	1193.25	3015.97
1105.14	2377.76	1229.01	3473.83
804.46	2213.34	1174.8	976.38
1180.13	2369.01	1179.05	952.99
1150.18	2177.54	1248.11	972.77
	2599.14	1221.96	1036.46
	2238.85	1221.54	1037.89
	2351.31		985.41
1299.04	2309.46	2730.85	998.61
1049.9	1278.02	1810.18	1072.88
1235.33	2287.83	1722.42	1045.38
1216.07	2105.76	1804.4	1090.09
1239.83	2199.64	1948.98	2885.31
1159.87	2684.7	1564.43	2868.67
1160.46	2200.75	1686.62	2894.5
	2555.41	1552.23	2835.63
1848.19	1872.25	1446.34	2888.77
1842.43	2154.31	2332.33	2850.52
2196.19	2028.63	1736.58	2853.98
1989.76	2301.35	1851.71	2872.47
1918.21	2177.84	1956.16	2866.01
1913.05	2162.17	2689.98	3023.44
1972.46	2168	2405.57	3075.19
1569.89	2279.38	2242.3	2983.17
1873.39	2243.54	2077.16	3051.29
1030.98	2013.28	1933.37	3050.61
1076.56	1832.33	1852.65	2960.86
1023.72	1765.19	1832.07	3016.29
939.54	1705.95	1625.11	2911.57
818.96	1762.96	1603.14	2994.33
944.85	2034.56	1322.76	3089.93
896.24	1737.72	1629.43	3137.92
864.63	1832.9	1867.4	2905.87
884.88	2553.9	1580.62	3100.39
858.95	2348.65	1581.12	2838.14
	2231.45	1540.26	2964.22
1290.94	2314.78	1644.4	2934.91
1423.01	2331.92	1496.83	2984.62
960.58	2526.68	1757.77	2940.09
791.54	2281.56	1723.48	2892.02
938.82	2062.01	1559.24	2945.22
888.81	2050.77	1730.57	3107.83
782.56	2078.29	1731.26	1850.13
1240.2	2955	1713.81	1431.54
1181.7	2756.42	1755.57	1616.47
	2668.65	1759.39	1048.5
1120.2	2834.76	1934.03	1205.87
1196.8	2612.58	1898.43	1350.14
1159.22	2645.12	1852.72	1399.55
1164.74	2568.23	1162.16	1446.94
1019.77	2430.7	1152.98	1300.2
998.42	2493.31	920.96	1464.82
657.89	2594.51	962.21	1394.38
1049.06	2681.38	712.42	3623.57
1022.36	3033.41	666.43	2848.19
2095.85	2910.47	1075.05	3087.02
1654.35	2714.41	1008.66	2548.84
1155.16	2670.59	929.59	2743.12
1249.97	2720.17	1889.88	2943.66
1172.3	2762.14	1984.38	2484.14
1293.19	2772.09	1981.6	2583.68
1355.88	2740.33	1867.59	2621.06
937.17	2726.86	1943.69	2628.93
1277.55	2519.94	1971.06	2725.22
1143.91	2753.17	2216.96	2592.8
586.73	2799.07	1517.92	2529.65
190.24	2773.06	2075.07	2626.87
2098.9	2669.14	1261.17	2515.53
740.62	2578.31	1220.36	2451.74
2118.07	2639.68	1126.99	2628.48
2280.84	2591.01	1117.56	2805.27
1678.53	2616.86	1065.14	2513.1
1424.49	2694.78	792.46	2834.98
614.92	2854.04	1086.73	2752.93
550.25	3009.79	909.47	2308.36
	2656.48	1133.5	2358.85
3050.11	2971.78	1025.36	2482.66
1343.51	2899.36	1357.32	2613.92
1529.57	2701.92	1446.49	2514.95
1332.17	2618.91	1576.52	2403.53
1362.18	2655.29	1521.64	2179.31
1297.32	2685.34	1600.55	1978.29
2045.92	2778.38	1586.72	1985.56
2080.95	2729.66	1425.58	3194.23
1889.22	2380.39	749.2	2893.93
2227.98	2291.37	752.01	3151.59
2551.57	2025.94	903.15	2925.42
2365.75	3118.82	2422.8	3153.85
1943.65	2489.35	2110.43	2902.78
1817.83	1992.29	2231.88	2822.67
2097.28	3290.86	1777.85	2862.02
1865.68	2553.24	1799.66	2831.87
2316.05	2741.19	2355.37	2737.09
2187.27	2881.18	1774.54	3719.05
2087.34	3254.13	1972.16	4114.66
1314.08	3349.16	1618.05	3026.43
	3363.37	1911.82	2746.82
996.11	2100.55	530.2	2533.65
1007.84	2764.49	2118.36	2472.07
1003	2819.4	2043.05	2757.38
918.17	3213.49	1454.09	2911.13
806.51	3299.11	1350.12	2873.18
847.59	2106.24	1304.72	2746.49
850.26	2759.27	2120.5	2834.88
929.44	3249.57	1487.04	2714.71
2128.03	2612.74	2272.57	2553.18
2110.71	3608.69	1914.6	3041.68
2089.02	3121.93	1705.91	2040.68
1935.92	3099.73	1672.15	2938.9
1881.98	3021.47	1998.01	2721.22
2087.87	3092.78	1622.8	2861.27
1926.08	447.19	1277.2	2997.7
2046.67	3064.03	1535.76	3048.17
1783.78	3367.72	1665.67	3021.57
1922.12	3374.38	1438.23	2251.24
1766.48	3129.45	1366.71	2562.4
1880.3	3082.98	1448.05	2252.1
1957.14	3122.98	2661.84	2255.76
1552.53	2483.19	1909.31	2062.56
2013.42	2910.56	1794.41	2413.62
1982.76	2226.83	1777.42	2672.92
2172.48	2563.59	2159.87	2446.55
1622.02	2573.65	2181.61	2613.14
1061.23	2526.81	1950.91	2495.63
1072.96	2464.49	2004.66	2340.97
734.69	2454.71	2194.58	2940.11
607.38	2463.91	2235	2891.48
2154.42	2369.51	166.47	2915.71
950.75	2351.16	1554.03	2576.87
1880.41	2484.32	1303.96	2688.3
746.42	2202.87	1152.52	2721.42
1469.28	2571.36	1084.91	2750.02
1575.9	2864.1	1185.21	2655.34
2038.81	2761.41	1278.12	2396.65
1838.47	1998.09	1192.42	2208.65
	2179.48	1379.54	3070.53
1472.69	1809.85	1234.92	2814.03
1526.17	1654.81	2196.11	2578.02
1174.17	1975.11	1187.67	2677.08
1402.85	1876.39	2469.5	2693.05
1550.91	1736.6	1054.24	2660.3
1176.02	1801.42	1027.61	2580.48
1585.99	1925.4	1377.6	2583.2
1429.05	1842.41	1811.6	2367.81
1528.07	1890.86	1223.97	2630.39
1503.22	2253.44	1745.83	2482.15
1743.5	2152.96	1872.09	2356.13
1414.31	1903.75	2730.02	2472.51
1305.62	2040.16	1673.78	2374.98
880.68	2627.51	1402.4	1987.79
1130.15	2854.26	1228.67	2260.5
884.18	2949.02	1278.54	2195.23
964.47	2575.93	1366.02	2192.38
939.34	2566.82	1432.75	2172.76
1046.98	2645.2	1469.2	2348.89
1158.89	2518.4	2697.87	2173.25
1288.12	2857.95	670.08	2086.6
1233.7	2735.33	1000.65	2105.53
1129.64	2781.08	881.86	2047.38
1129.12	3016.91	870.79	1868.4
1135.8	2562.74	845.35	1941.56
1253.09	2367.28	994.77	1895.14
1095.71	2536.67	826.89	1780.83
1068.04	2894.35	908.65	1718.59
876.38	2756.12	915.67	3372.52
1917.53	2272.89	988.36	3072.53
2304.44	2489	1047.76	3122.31
2290.48	2169.85	1127	3116.59
2278.44	2779.52	1025.42	3056
2246.51	2628.98	1096.6	2936.42
2423.15	2359.84	1434.82	2876.91
2289.7	2352.23	997.6	2885.78
2380.21	2229.06	1215.8	3004
2310.94	2241.9	931.03	3043.94
2021.93	1806.94	1019.75	3152.97
1476.01	2071.84	1045.65	3126
2319.49	2139.55	1066.35	3020.13
2113.15	2158.89	2239.43	3062.28
1801.91	2507.69	1708.47	2985.15
2109.32	2128.23	1627.25	3082.08
1806.49	3469.6	1696.76	3087.48
1521.67	2216.39	1397.38	2416
1488.64	2065.45	1543.65	2929.15
1446.81	1965.64	1293.79	3031.59
1549.99	1834.98	1458.17
1689.89	2067.79	1705.11
1234.67	1851.1	1518.36
1208.92	1864.42	690.63
1129.09	1742.07	914.14
1014.8	1890.22	998.32
1025.53		922.84
936.49		958.09
979.01		624.04
560.8		626.27
695.43		472.85
1402.94		748.55
1357.53		757.78
1567.07		407.09
1061.38		798.7
1006.46		812.54
1179.6		882.61
948.96		903.84
1059.72		905.63
1090.84		789.33
1111.56		828.3
		782.19
		707.86
		1126.49
		1033.01
		1758.84
		1310.82
		1262.63
		1496.34
		1572.51
		1568.77
		932.83
		2648.02
		1745.08
		782.22
		1898.68
		1425.4
		843.59
		1401.37
		1557.3
		1057.67
		895.46
		978.97
		1014.94
		823.82
		770.91
		912.47
		951.76
		859.44
		966.69
		1042.41
		843.83
		1675.02
		1619.56
		1407.59
		1277.3
		1222.69
		1227.91
		1394.51
		1588.38
		1360.68
		1332.17
682.16	1258.95	1844.88	3649.05
1419.05	798.03	1416.08	3355.33
1277.59	830.09	1372.82	965.33
1354.1	1102.88	1321.92	3333.83
1319.29	1157.37	1237.51	3696.74
1514.18	1008.63	1529.9	712.08
1139.3	1425.58	1472.59	580.13
1343.97	1244.14	1780.59	587.63
1130.91	1250.21	591.43	580.58
1129.72	2011.76	911.46	473.61
1292.22	1353.78	1582.95	352.61
2403.07	2136.29	851.1	915.06
1520.34	1635.1	1440.55	801.02
1756.07	1644.92	1142.43	441.19
1156.88	756.65	784.99	628.88
816.75	1081.13	906.62	1754.05
698.35	176.31	654.12	893.1
861.23	525.17	752.69	526.82
716.44	808.99	797.18	1487.07
561.69	336.63	457.6	603.37
1782.58	806.63	2455.5	435.15
1067.97	1284.27	1142.51	137.4
1271.85	1446.16	1474.72	260.3
1066.55	1234.02	375.39	688.51
1037.2	1704.52	1040.82	1900.26
985.04	1732.24	1021.51	2192.67
1084.35	1402.02	883.04	1663.48
1230.9	1558.27	541.55	1658.94
1948.82	1599.74	19.16	1771.45
681.74	38.74	537.47	1600.6
1418.84	1469.25	1562.22	1383.19
1076.35	1649.59	861.93	1472.04
1436.27	1783.34	886.31	1235.5
1140.38	1622.71	644.74	1410.5
1107.35	1819.86	712.41	2346.98
1505.65	1652.38	706.35	1924.03
1238.24	1556.39	687.61	1730.27
1649.32	1748.11	599.81	1888.14
1168.19	1611.35	666.67	1772.04
1134.57	1365.07	358.42	1323.17
1478.08	1239.21	615.95	1472.68
1476.43	808.38	1149.65	1225.47
1476.89	1085.93	727.07	1291.81
1503.09	812.28	659.74	923.66
1481.43	834.67	886.3	841.01
1515.52	828.15	917.36	2325.03
1522.69	931.85	787.33	1798.9
984.62	927.71	747.49	1109.74
1340.75	832.53	519.26	1490.27
2935.94	892.31	313.8	894.57
2891.09	663.55	1457.68	1156.44
2431.42	900.28	1433.45	1356.69
1445.41	1581.15	1271.21	1120.93
3103.11	1787.3	1066.4	1189.06
2213.96	1572.23	1272.23
1985.18	603.43	1383.19	1886.4
1943.49	16.84	1073.67	2204.83
2106.08	590.43	1496.49	2229.67
1938.29	584.93	1526.37	662.63
1689.3	478.74	1613.41	1693.17
546.4	1045.62	2224.21	1196.01
1107.72	1266.9	1989.14	1274.6
1373.24	1436.46	1436.11	2712.41
1359.53	1115.2	1950.79	1309.2
1315.03	1035.31	1975.3	4010.52
1320.95	1945.48	1539.05	1307.24
903.14	1794.98	2012.94	1152.89
1129.68	2192.57	1869.83	1199.9
1142.88	1590.69	1941.37	485.71
1392.35	2264.74	1872.73	1250.3
2814.35	1324.42	1871.57	1408.38
2350.47	1596.59	1400.26	1423.57
2129.43	1383.27	1647.22	1082.33
1876.41	1740.45	1844.23	1490.76
1815.91	2134.23	1419.29	1186.24
1662.86	1797.07	1198.88	2346.69
1633.44	2041.96	1166.36	2142.6
1870.05	2461.09	1401.01	2516.62
2018.34	2003.24	1029	2223.24
1516.39	32.31	1159.31	2033.28
1662.1	2227.46	1622.23	2192.18
1661.72	1838.52	2204.93	2199.13
1601.36	2026.81	1829.43	1975.56
1642.93	2070.73	1834.02	2072.02
1780.38	1963.4	1580.27	1218.88
1787.61		1287.15	1455.44
1591.21	1869.35	1455.25	1844.23
1809.83	1821.71	1094.09	1389.22
1809.56	2163.35	1151.43	1468.68
1504.45	2056.93	909.05	1798.83
	850.09	1636.12	1743.84
3441.94	696.5	1275.96	1065.03
2904.65	1435.07	1233.75	630.44
3046.35	641.96	1309.58	832.73
2758.23	786.61	1222.7	3465.14
2586.64	690.95	1331.36	1492
2471.9	1452.71	1295.98	1401.87
1536.84	1183.71	1546.9	1778.53
1668.34	453.42	1348.03	1302.67
1244.43	355.46	1221.58	1270.9
805.75	717.42	2454.25	2062.66
2600.75	2236.73	1759.52	1043.1
2147.8	2229.83	1719.84	1382.37
2696.61	2255.66	1675.52	1333.59
1266.73	1157.14	2063.17	861.66
2307.03	2208.5	1645.28	1700.38
1910.22	2146.69	1134.81	1625.57
1652.72	843.6	1383.78	2476.61
2679.34	2160.1	2094.61	1967.09
1749.27	2277.02	1844.76	1256.37
1372.24	937.76	1643.33	1981.05
1494.3	689.03	1363.17	1625.14
1312.99	685.6	1453.75	1672.89
1012.49	680.89	1109.13	1655.28
1584.64	742.36	446.92	3281.93
1157.86	706.67	597.08	2402.69
1170.48	708.91	1343.47	2871.03
1024.63	1247.15	1408.72	1262.45
1162.65	868.25	1113.87	1853.49
1627.7	1226.5	923.84	1981.1
376.47	1357.8	974.51	1928.64
1288.6	1751.59	1182.16	1486.82
1311.29	1082.85	1294.01	2170.57
1021.4	706.06	892.47	2027.32
872.79	578.92	903.18	227.68
823.81	333.42	1042.51	1490.34
714.6	684.75	1038.14	1412.06
493.85	0.01	605.95	2060.01
814.4	138.48	501.6	2526.57
817.87	376.02	562.59	1770.91
1899.66		2953.19	759.92
1407.02	5694.56	1847.59	1315.07
1452.88	2395.67	1585.45	1116.15
894.73	1301.79	1745.97	1803.73
1327.71	1254.49	1904.31	1831.81
1086.94	2005.9	1837.92	1819.42
997.26	1272.23	1859.04	1033.09
877.9	1789.63	1140.39	1542.1
774.95	1526.08	1466.87	1469.2
842.21	1004.84	1765.32	1437.89
3450.02	1640.09	838.77	1519.47
2124.14	2300.2	1479.23	1324.86
1677.45	2118.32	1053.75	1197.38
1585.28	2179.13	1575.46	1514.54
1634.61	1530.49	1512.9	3338.18
1176.94	1311.68	1523.05	2511.29
2141.66	1451.94	1248.29	2644.35
2048.29	666.17	1299.23	2963.68
1326.72	132.29	1122.38	1741.2
1758.07	757.78	1434.48	1678.23
1704.98		2390.11	1442.87
2023.61	871.99	1707.83	1178.32
1768.62	836.91	1519.88	1280.75
1272.48	855.74	1237.56	1260.62
2114.61	849.26	1393.19	1797.65
1913.93	751.77	774.49	2054.28
1558.06	614.07	920.99	1206.4
1460.86	675.88	1254.68	1346.38
1471.61	594.44	1280.65	1354.74
1484.58	950.39	1197.53	954.77
1194.81	802.42		1703.31
1798.26	1010.26	2013.43	1871.43
1633.88	1075.43	1691.85	2575.62
1386.66	1454.06	1839.26	1758.26
1654.1	1045.12	1865.49	2215.06
1703.57	1027.65	1744.04	2315.44
1364.58	973.89	1613.61	3837.47
2488.92	37.55	1627.84	1475.8
1571.17	1975.35	1635.82	2183.4
1861.67	1721.37	1725.13	3678.26
1895.04	1113.29	1894.95	1073.12
1544.04	1350.93	1673.73	1741.17
1523.28	1324.16	1327.35	609.46
1342.58	1507.12	1113.8	3365.35
1139.03	1442.03	1202.03	2529.13
1003.46	1428.34	1165.94	2327.1
701.05	1481.58	1446.95	1611.21
1291.55	1406.55	1341.71	1534.24
1221.35	1494.65	1046.23	1253.59
2131.04	1459.7	974.17	1431.29
1359.46	930.27	2709.61	1029.01
2348.64	1001.8	1620.82	1466.2
1635.62	1246.36	2029.97	1242.86
1506.86	1065.44	1635.77	1281.49
1321.57	1050.07	1659.15	560.17
1185.15	1089.08	1351.9	1789.45
1159.59	962.52	1803.36	1331.85
962.12	1177.51	1812.22	861.51
764.2	833.05	2353.5	841.5
709.54	743.71	1411.96	2439.17
830.64	0.36	215.65	883.48
	1069.47	1736.47	587.34
1347.16	536.04	1554.21	2258.15
965.38	98.77	1044.96	1198.16
1469.09	511.66	1591.13	594.21
1408.17	234.99	1531.16	1836.72
1190.64	125.84	1467.51	2070.15
1229.34	282.86	1231.03	2110.82
1297.87	113.11	1308.89	2016.85
1394.48	143.6	1473.1	2572.86
1083.44	196.94	1718.84	2113.01
2001.47	1522.06	2112.46	2245.12
1899.64	1696.05	1474.32	875.44
1762.72	1914.88	1255.87	1068.82
1896.63	1777.53	1452.62	3140.96
2297.8	1681.29	1536.71	2573.92
2122.51	1412.12	1122.49	1275.49
1240.39	1354.83	1494.91	2849.92
1127.64	1027.76	836.07	1047.49
999.11	1035.88	797.4	1396.96
1175.53	261.42	5472.46	1325.87
1485.64	1028.2	2341.57	1177.55
1756.51	899.81	2203.7	576.19
1632.58	840.68	2037.82	2921.01
1513.31	1060.22	2184.84	1634.28
1757.9	924.02	2086.45	1357.26
1732.79	1035.26	2124.91	1334.29
1829	860.9	2048.94	1282.89
1640.07	490.65	1852.1	2043.7
1745.02	982.4	2107.14	1750.08
1819.32	399.02	815.26	1905.86
2979.36	491.96	909.97	1618.99
2034.35	554.09	929.1	1628.57
2014.85	485.99	940.82	2080.97
1658.19	515.72	958.51	2683.32
1449.42	468.58	947.61	1376.25
1791.36	558.7	1010.37	1306.96
2016.5	549.39	999.43	1000.99
1678.61	524.91	965.37	1000.44
1971.48	523.44	2060.42	782.41
2262.94	1109.38	2857.07	1935.96
1945.22	917.84	944.16	1481.45
776.77	1223.63	1016.2	1416.15
822.4	1205.46	918.12	1561.31
692.55	1343.65	935.38	2339.25
1137.74	1292.81	843.73	213.86
734.71	1039.68	809.74	1153.12
728.16	1200.88	771.89	1811.22
983.86	1344.22	786.26	881.86
658.83	1640.25	819.06	848.63
810.44	32.06	855.59	1969.84
2098.49	1605.16	1031.28	1501.32
4394.19	1454.11	974.98	1887.01
1138.43	2158.65	1002.36	891.53
2810.91	1837.44	990.61
2476.23		970.37	896.21
1105.62	1805.54	981.58	866.42
2614.27	649.05	981.15
753.27	970.93	948.95	1313.62
1348.23	980	962.49	1533.62
1397.87	1537.6	862.26	530.25
1575.86	1534.82	819.13	698.74
1696.55	1556.57	826.32	1134.58
1723.04	1667.82	555.98	455.71
1686.15	1794.31	765.41	804.24
1716.99	1692.6	865.31	717.48
1613.56	1347.48	937.9	844.71
1769.71	1844.17	987.17	617.46
1746.82	1709.77	912.26	935.01
1886.82	1890.03	861.66	580.62
2048.42	2166.79	881.44	712.12
	2184.15	768.93	947.26
1447.59	2185.41	748.76	679.35
946.63	2005.92	788.63	1399.99
1097.74	1728.86	853.03
991.11	1461.78	908.49	1986.48
803.06	1896.6	899.55	1874.75
913.97	2141.91	871.88	2079.02
902.56	2179.2	805.75	2128.81
815.58	2063.59	873.77	2051.36
686.4	788.27	2204.42	2094.07
2176.87	1081.5	1849.05	2012.49
2451.33	774.86	1461.83	2037.55
2222.8	753.36	1280.45	1919.46
2656.65	448.64	1227.97	1585.17
2691.49	575.87	1589.91	1701.34
1746.08	698.47	828.2	2262.56
1561.23	642.84	1364	1211.74
551.11	617.88	1309	1757.85
1630.2	499.12	1236.03	1884.95
2066.28	1119.4	1690.51	1059.48
1450.54	839.06	1599.36	1246.06
1523.32	1682.77	1661.5	1252.63
1469.68	2097.22	1626.39	1679.84
1489.15	830.26	1719.55	2792.09
1458.02	1409.76	1540.13	2499.45
1429.71	739.01	1550.5	1382.13
1352.61	581.37	1323.6	1990.13
1376.4		1482.68	866.51
1370.14	1692.52	1895.42	1938.13
1421.86	1521.77	1719.74	1725.6
723.43	1945.2	2637.67	1385.87
	1860.21	1649.73	1349.12
3630.82	2007.58	1979.53	1433.72
3216.8	1837.11	2007.31	2241.09
3104.4	2197.53	1190.3	2825.44
3139.6	2120.22	820.86	2660.94
3273.25	1898.04	821.37	2044.1
798.82	643.88	934.27	1718.1
3219.52	883.24	867.56	1187.98
3306.24	1357.8	1387.35	1267.31
276.63	1074.35	930.42	937.81
3753.04	848.99	1031.84	51.52
2557	988.72	937.83	45.79
1727.01	896.73	1011.7	2667.17
1415.04	835.67	841.5	1960.83
1588.91	1948.73	904.78	1599.99
1554.6	863.07	1723.65	1632.76
1612.33	1032	894.1	1115.26
1253.86	986.56	843.34	1282.88
1162.37	1647.01	1694.68	2009.59
1052.18	1483.15	1281.91	3031.89
1729.31	999.56	1360.99	1970.88
1114.91		1419.19	1873.59
1100.97	1235.88	1984.09	1508.52
1157.19	1436.25	1462.86	981.11
1306.57	1221.26	1637.78	2839.99
1466.28	910.68	2112.16	1458.13
986.47	1209.76	1501.6	1329.21
813.38	989.01	1556.82	1320.65
1047.76	0.72	1982.65	1222.58
1602	1374.05	1931.21	1265.81
1592.76	1194.28	1292.34	1357.18
1219.84	1194.35	2092.22	1459.66
1452.58	1037.13	1236.82	2583.95
1613.73	1308.5	2561.18	2445.5
914.32	1268.66	1186.13	2279.14
720.89	1054.94	1071.14	2529.82
842.36	938.37	1112.08	2203.15
832.24	1432.96	1484.26	1893.23
877.38	2335.03	1685.19	2328.2
1973.86	2123.36	1869.14	2209.34
1357.24	1723.14	1974.1	2202.23
1122.2	1853.83	1179.47	2066.51
1184.72	2011.32	2090.84	3498.4
1180.02	1598.01	1133.16	1777.67
1118.13	2215.47	1533.15	2613.79
1137.04	1683.44	1679.77	1059.22
1054.82	1725.64	1438.58	2100.81
1092.44	1404.99	1351.03	1144.17
1183.24	1796.35	39.87	1371.53
1811.81	1695.2	1491.42	3419.76
1934.38	1906.55	1125.63	3183.32
2386.34	1968.14	1189.28	945.15
1694.92	747.66	1430.46	65.03
1438.91	768.4	1255.43	1278.57
1384.93	791.57	1396.25	1082.5
1382.7	1208.8	1490.96	1311.22
1453.42	512.48	1511.9	909.18
1302.06	650.28	2313.32	673.19
1432.69	2330.5	1492.87	1003.61
729.86	2178.69	1653.01	779.92
2022.91	1827.19	650.57	1077.61
2099.78	2269.02	772.22	1261.2
62.75	1811.16	1624.36	2308.38
2143.82	1922.11	1459.28	2134.68
2322.95	1534.47	1182.07	2013.27
2513.39	1610.81	758.24	2084.47
1775.05	1594.93	2567.15	2158.1
2201.05	1437.6	2703.08	2111.62
1333.01	1857.9	2536.49	2101.03
2034.05	1913.9	1562.13	2286.2
1491.16	2317.06	1573.17	2172.77
1269.3	1998.49	1534.17	2083.16
1377.89	1862.13	2765.37	1656.3
1292.77	2152.39	1547.45	3246.09
1528.73	1953.79	1652.79	1723.92
1535.5	1793.44	1938.67	1915.71
1441.75	1668.11	1380.37	1250.17
1422.4	2069.62	1316.36	1190.44
1642.4	687.84	259.06	2874.59
1162.4	723.53	998.05	1566.18
2629.63	924.68	2063	705.38
2381.24	1010.23	1504.35	939.21
1758.76	1150.47	1526.92	1124.62
1725.21	1039.82	1500.14	3045.07
1712.23	1720.53	1452.9	2500.34
1664.42	1643.14	1507.88	1161.51
1493.47	1361.91	1380.31	1401.57
1841.21	1010.89	2584.64	1191.13
1649.1	1844.74	1531.12	1328.37
2318.21	2084.65	2410.3	857.3
2212.58	2082.74	1817.71	1073.39
2177.37	2323.55	489.99	2468.61
1922.31	1066.23	1572.58	961.5
2160.46	1113.28	1897.77	682.11
2142.83	1289.6	1458.98	624.39
1763.84	1119.56	1020.92	619.71
2090.04	1200.86	1363.52	635.36
2148.23	1168.32	1749.63	657.48
2028.6	1868.78	2601.59	723.08
3247.07	1878.94	2225.52	654.47
2704.12	880.5	2532.7	650.36
1758.1	555.43	2533.72	661.03
1727.48	622.82	2470.1	1822.95
1912.64	801.07	1456.19	2714.48
2310.97	1010.58	2739	2634.32
2136.06	729.92	2628.47	2563.23
2180.37	1126.85	2592.79	2572.45
2533.83	450.26	2616.1	2510.84
2456.87	1432.26	1890.29	2476.13
1164.57	1969.59	1802.54	2630.56
2192.33	1509.48	740.7	2711.72
1522.84	1619.02	1737.02	2495.5
1536.73	1373.02	1523.81	2503.67
1406.52	1504.3	1634.21	1275.94
1263.1	1898.08	1490.47	2069.6
1241.27	1996.63	1792.09	2223.61
1466.37	1868.62	1848.54	1981.41
1577.6	1300.06	1750.19	2152.2
1705.34	2009.88	2536.84	1754.49
2384.78	1947.69	2429.99	1569.39
2148.92	1778.55	2175.96	2187.76
1378.65	1948.42	2484.25	1896.74
1201.8	1288.37	2192.02	3363.7
1019.95	1118.76	1752.41	1970.14
1161.75	126.72	2387.32	1997.85
1332.62	1454.91	2103.09	1877.24
1461.84	217.49	2477.03	1426.95
1648.82	14.28	2501.63	3100.56
1424.8	1173.6	1974.62	1916.99
257.46	1307.73	1792.39	1518.47
2695.81	1042.08	1914.61	1733.84
2363.55	1198.17	1812.47	2299.54
2138.12	878.87	1923.87	53.12
2206.53	696.51	1625.26
1961.54	900.86	1750.48
1491.32	689.6	1554.3	1638.27
1209.2	623.31	613.03	1557.08
715.09		1699.6	1115.13
861.88	1197.87	1740.81	960.3
525.16	932.86	1805.1	246.9
2400.36	715.4	1898.98	1077.93
1498.06	1097.08	1945.97	984.16
1274.01	1105.37	1820.54	2539.36
1274.18	1580.82	1896.4	2013.03
1368.75	1277.94	1917.37	2645.36
1142.84	724.31	1917.38	1351.43
1429.1	132.88	1921.05	2599.51
1325.04	0.35	1902.1	1108.63
1102.92	152.82	1267.87	1899.99
1042.57	1661.74	733.66	1278.97
1423.55	1217.7	793.84	1337.42
883.92	951.31	742.17	1326.68
639.28	880.4	631.5	2090.78
807.08	884.04	592.55	2632.87
809.01	707.85	480.2	1503.52
695.25	397.68	504.43	1059.89
926.4	804	496.2	1505.08
811.72	371.26	473.84	1970.85
859.82	29.74	2543.36	1861.41
3686.2	2708.99	1579.25	1554.23
2922.27	2176.12	1322.79	1510.59
2530.7	1951.84	1126.96	2159.63
2060.01	1879.62	2922.78	819.4
1048.05	1914.56	1491.19	1657.48
1303.08	1800.92	1884.67	1367.41
1311.58	1793.64	1657.81	1428.59
1116.35	1797.59	1102.76	1733.73
2143.82	1385.1	791.46	2901.24
1808.07	2044.9	2548.32	974.02
917.51	1425.67	644.02	1149.17
1929.31	1659.93	143.87	1137.4
1572.68	1736.27	576.38	998.98
1424.23	1658.39	417.28
993.54	608.8	547.71	1875.01
1520.08	1172.92	584.98	2876
1701.93	587.72	574.14	1710.75
1053.39	391.45	727	1568.42
991.76	943.55	967.36	1251.89
1324.26			724.35
3397.95	2549.97	2473.3	1868.11
2113.49	1171.88	2349.22	2515.31
1766.8	709.38	1885.16	1814.37
1704.17	206.21	1976.63	2466.6
1900.04	929.89	1531.41	2516.76
2230.34	194.65	1126.17	2461.88
2490.39	0.83	1596.5	2573.09
2651.32	0.88	1314.03	2621.38
1940.58	263.07	1932.8	1426.3
1629.38		2191.87	1214.05
1123.53	1816.5	2181.76	1204.68
1293.19	1363.37	1611.08	1015.2
1100.49	753.81	1982.74	1798.55
1366.57	785.89	2089.23	353.72
1274.75	607.88	2082.27	1373.2
1460.84	75.83	2018.78	1680.42
1239.04	237.05	2053.07	1526.52
1086.13	472.53	1861.34	1897.4
1203.08	279.57	1900.52	1824.44
1429.68	1162.44	1868.92	1568.89
1749.52	1221.12	1834.16	1807.94
1577.78	1057.65	1966.2	1800.96
1822.51	1145.4	2453.69	1479.51
1591.86	1066.33	1653.83	2717.49
1609.5	1274.89	2803.44	1853.61
1841.22	1132.16	2021.88	1853.65
1462.26	1312.63	2529.73	1918.31
1448.06	1266.45	1905.56	1752.3
1508.11	1306.3	1807.07	1604.55
1422.8	1597.87	2013.15	1786.93
845.02	1537.41	1293.64	1583.73
1384.03	1383.23	1680.27	1720.06
1307.14	1234.05	1665.52	1681.31
1454.08	1392.35	1641.52
1172.87	1469.78	1431.64
1119.28	1145.35	1617.49
1080.93	1295.48	1448.6
1210.28	1223.06	1301.2
1210.51	1120.6	1295.74
1195.7	0.82
2559.67	2312.32
2569.23	2067.72
2214.24	2288.54
2313.69	2069.07
2021.17	1719.92
1784.35	2146.23
1501.68	2019.73
1674.29	1820.48
1640.74	1993.07
1469.96
2392.2	2017.94
2106.95	2029.05
2802.71	1511.54
2885.85	1618.13
1916.56	2131.6
1715.63	1568.34
1503.28	1381.04
1499.84	1190.44
1602.08	1531.73
1392.62
2905.26	1963.67
1639.43	31.2
1367.58	1178.53
1411.28	1335.45
1359.44	1582.27
2545.56	1652.81
3062.1	1462.14
2780.09	1409.62
3090.62	1112.01
1552.87	1866.02
1583.2	1930.41
1702.42	1133.08
2016.23	1450.17
1761.54	1983.4
2352.5	1233.16
1696.57	1391.04
1974.96	1254.58
2285.96	888.81
1669.61	1177.5
1809.1	1556.16
1282	1204.99
2674.18	1313.03
2499.02	1074.05
2187.03	1143.25
1902.39	970.51
1863.25	1102.8
1646	751.79
1861.38	885.32
1768.69	840.12
1922.02
	2098.3
	1574.42
	1601.91
	1577.52
	1457.32
