# Supplementary material for: Connexin43 promotes exocytosis of damaged lysosomes through actin remodelling
Source: EMBO J. 2024 Jul 23;43(17):3627–49. doi: 10.1038/s44318-024-00177-3 (PMC11377567; doi:10.1038/s44318-024-00177-3)
Supplement: Supplementary file 10 — Source data Fig. 6 [file 44318_2024_177_MOESM10_ESM.zip]

Archive with 48 entries (35 files):
- Figure 6/
- __MACOSX/._Figure 6
- Figure 6/6F/
- __MACOSX/Figure 6/._6F
- Figure 6/6A/
- __MACOSX/Figure 6/._6A
- Figure 6/6H/
- __MACOSX/Figure 6/._6H
- Figure 6/6G/
- __MACOSX/Figure 6/._6G
- Figure 6/6B/
- __MACOSX/Figure 6/._6B
- Figure 6/6E/
- __MACOSX/Figure 6/._6E
- Figure 6/6D/
- __MACOSX/Figure 6/._6D
- Figure 6/6C/
- __MACOSX/Figure 6/._6C
- Figure 6/6F/Arp2 and Cx43 Colocalization.xlsx
- Figure 6/6A/Confocal Fluorescence Microscopy HEK293A LLOMe GFP-arp2 phalloidin 564 Cx43 647.tif
- Figure 6/6A/Confocal Fluorescence Microscopy HEK293Cx43+ LLOMe GFP-arp2 phalloidin 564 Cx43 647.tif
- Figure 6/6H/Input Cx43/
- __MACOSX/Figure 6/6H/._Input Cx43
- Figure 6/6H/IP Arp2/
- __MACOSX/Figure 6/6H/._IP Arp2
- Figure 6/6H/IP Cx43/
- __MACOSX/Figure 6/6H/._IP Cx43
- Figure 6/6H/Input Arp2/
- __MACOSX/Figure 6/6H/._Input Arp2
- Figure 6/6G/Fluorescence Microscopy HEK293Cx43+ Salmonella mCherry-Gal3 GFP-Arp2 Cx43 647 ARP2 GFP A.tif
- Figure 6/6B/Total number of Arp2 puncta.xlsx
- Figure 6/6E/Confocal Fluorescence Microscopy HEK293Cx43+ LLOMe GFP-Arp2 phalloidin 564 Cx43 647.tif
- Figure 6/6D/Fluorescence Microscopy HEK293Cx43+ Salmonella GFP-Arp2 phalloidin 564 lamp 647.tif
- Figure 6/6C/total of Arp2 intensity.xlsx
- Figure 6/6H/Input Cx43/Western Cx43 Input 20211028_161618_Ch.tif
- Figure 6/6H/Input Cx43/Western Cx43 Input 20211028_161618_Ch+Marker.jpg
- Figure 6/6H/Input Cx43/Western Cx43 Input.tif
- Figure 6/6H/IP Arp2/Western Arp2-2 IP  20211029_135444_Ch.tif
- Figure 6/6H/IP Arp2/Western Arp2 IP.tif
- Figure 6/6H/IP Arp2/Western Arp2 IP  20211029_134921_Ch+Marker.jpg
- Figure 6/6H/IP Arp2/IP Arp2 README.docx
- Figure 6/6H/IP Arp2/Western Arp2-2 IP 20211029_135444_Ch+Marker.jpg
- Figure 6/6H/IP Cx43/Western Cx43 IP 20211103_152318_Ch+Marker.jpg
- Figure 6/6H/IP Cx43/Western Cx43 IP.tif
- Figure 6/6H/IP Cx43/Western Cx43 IP 20211103_152318_Ch.tif
- Figure 6/6H/Input Arp2/Western Arp2 Input 20211029_133413_Ch.tif
- Figure 6/6H/Input Arp2/Western Arp2 Input 20211029_133413_Ch+Marker.jpg
- Figure 6/6H/Input Arp2/Western Arp2 Input.tif
