# Supplementary material for: Connexin43 promotes exocytosis of damaged lysosomes through actin remodelling
Source: EMBO J. 2024 Jul 23;43(17):3627–49. doi: 10.1038/s44318-024-00177-3 (PMC11377567; doi:10.1038/s44318-024-00177-3)
Supplement: Supplementary file 10 — Source data Fig. 6 [file 44318_2024_177_MOESM10_ESM.zip › Figure 6/6F/Arp2 and Cx43 Colocalization.xlsx]

## Sheet: Folha1
Ct	LLOMe
0.012	0.076
0.001	0.057
0.143	0.019
0.12	0.212
0	0.225
0.013	0.044
0.104	0.16
0.034	0.104
0.074	0.16
0.001	0.035
0.123	0.003
0.011	0.111
0.202	0.237
0.064	0.195
0.071	0.025
0.009	0.177
0.01	0.18
0.003	0.085
0.006	0.203
0.007	0.165
0	0
0	0.003
0	0.012
0.013	0.016
0	0.085
0	0.015
0.009	0.045
0	0.01
0	0.042
0.085	0.064
0	0.255
0	0.029
0.085	0.023
0	0.14
	0.079
	0.051
	0.008
	0.001
	0.075
	0.384
	0.306
