# Supplementary material for: Connexin43 promotes exocytosis of damaged lysosomes through actin remodelling
Source: EMBO J. 2024 Jul 23;43(17):3627–49. doi: 10.1038/s44318-024-00177-3 (PMC11377567; doi:10.1038/s44318-024-00177-3)
Supplement: Supplementary file 10 — Source data Fig. 6 [file 44318_2024_177_MOESM10_ESM.zip › Figure 6/6B/Total number of Arp2 puncta.xlsx]

## Sheet: Folha1
	293 A
Ct	1	1	2	0	0	0	3	0	1	0	0	0	0	5	0	3	9	4	2	1	0	0	0	0	0	0	4	1	1	0	2	0	3	0	0	0	8	2	0	0	0	4	7	0	0	0
LLOMe	1	11	17	9	10	7	12	12	20	9	47	2	6	2	6	10	11	3	9	14	4	13	6	8	5	7	0	0	0	7	11	3	8	7	5	25	32	14	1	5	6	11	54	2	7	0
	293Cx43+
Ct	0	16	2	10	0	0	3	0	4	19	6	2	5	5	0	5	6	2	25	1	2	13	1	9	11	20	2	1	0	0	0	4	2	1	2	4	5	0	0	3	17	17	7	6	0
LLOMe	15	77	11	12	16	23	55	30	19	18	20	50	43	96		26	41	58	23	26	32	77	68	12	29	49	18	23	32		36	30	2	18	19	19	17	10	58	9	27	25	37	19	4	4	18	7
