# Supplementary material for: Connexin43 promotes exocytosis of damaged lysosomes through actin remodelling
Source: EMBO J. 2024 Jul 23;43(17):3627–49. doi: 10.1038/s44318-024-00177-3 (PMC11377567; doi:10.1038/s44318-024-00177-3)
Supplement: Supplementary file 10 — Source data Fig. 6 [file 44318_2024_177_MOESM10_ESM.zip › Figure 6/6C/total of Arp2 intensity.xlsx]

## Sheet: Folha1
	293 A
Ct	0.567	0.5166	2.27749	0	0	0	4.27023	0	6.58044	0	0	0	0	9.60744	0	2.3629	28.2785	8.21534	6.46747	9.3798	0	0	0	0	0	0	29.3168	27.6096	4.86644	0	1.556	0	134.762	0	0	0	8.19891	17.7746	0	0	0	8.10816	41.0537	0	0
LLOMe	87.6587	581.88	13.2529	49.98	46.1704	9.88367	5.98217	9.36802	22.6741	28.5233	50.0258	2.65507	3.97361	9.13674	110.684	40.2798	148.447	2.3629	45.5055	154.396	13.8558	51.031	4.64232	128.312	32.0664	22.5431	0	0	0	44.5897	315.007	27.9482	82.6824	93.5866	55.8366	14.5822	70.582	176.725	4.24728	40.0232	23.2486	970.43	100	38.2526	495.52	200
	293Cx43+
Ct	0	35.7805	15.3355	79.7077	0	0	67.3177	0	8.89203	9.47262	17.3087	4.67603	46.9227	47.044	0	0	31.3724	34.4709	204.876	0.8085	2.859	42.8635	7.49369	43.1433	13.0601	50.0915	29.3244	1.13529	0	0	0	9.57044	45.3336	2.26583	6.29462	6.09268	22.1325	0	0	114.563	177.255	101.155	138.374	19.0493	0
LLOMe	95.1168	121.414	14.6339	19.5967	95.2092	200.168	362.808	213.762	84.844	30.8531	160.588	388.269	391.425	940.03	502	73.8423	538.387	802.968	225.661	244.147	236.134	626.307	151.245	23.7922	90.3968	348.233	370.349	193.556	155.564		252.867	25.3093	3.21539	3.42221	152.267	57.1182	284.399	11.2563	234.992	14.8578	695.862	74.3721	129.14	1056.61	15.2889	28.0507	83.3207	113.529
