# Supplementary material for: Connexin43 promotes exocytosis of damaged lysosomes through actin remodelling
Source: EMBO J. 2024 Jul 23;43(17):3627–49. doi: 10.1038/s44318-024-00177-3 (PMC11377567; doi:10.1038/s44318-024-00177-3)
Supplement: Supplementary file 11 — Source data Fig. 7 [file 44318_2024_177_MOESM11_ESM.zip]

Archive with 26 entries (18 files):
- Figure 7/
- __MACOSX/._Figure 7
- Figure 7/7D/
- __MACOSX/Figure 7/._7D
- Figure 7/7C/
- __MACOSX/Figure 7/._7C
- Figure 7/7B/
- __MACOSX/Figure 7/._7B
- Figure 7/7E/
- __MACOSX/Figure 7/._7E
- Figure 7/7G/
- __MACOSX/Figure 7/._7G
- Figure 7/7F/
- __MACOSX/Figure 7/._7F
- Figure 7/7A/
- __MACOSX/Figure 7/._7A
- Figure 7/7D/Flow Cytometry HEK293Cx43+ siArp2 LLOMe LAMP1.fcs
- Figure 7/7D/Flow Cytometry HEK293Cx43+ siCt LLOMe LAMP1.fcs
- Figure 7/7C/Quantification of the total number of multiple branches.xlsx
- Figure 7/7B/Quantification of the total number of branches.xlsx
- Figure 7/7E/Quantification of MFI LAMP1.xlsx
- Figure 7/7G/Confocal Fluorescence Microscopy HEK293Cx43+ siCt Dapi Cx43 488 Phalloidin 564 LAMP1 647.tif
- Figure 7/7G/Confocal Fluorescence Microscopy HEK293Cx43+ siArp2 Dapi Cx43 488 Phalloidin 564 LAMP1 647.tif
- Figure 7/7F/Quantification of Cath B release.xlsx
- Figure 7/7A/Microscopy HEK293Cx43+ siCt LLOMe phalloidin.tif
- Figure 7/7A/Confocal Fluorescence Microscopy HEK293Cx43+ siArp2 LLOMe phalloidin.tif
