# Supplementary material for: Connexin43 promotes exocytosis of damaged lysosomes through actin remodelling
Source: EMBO J. 2024 Jul 23;43(17):3627–49. doi: 10.1038/s44318-024-00177-3 (PMC11377567; doi:10.1038/s44318-024-00177-3)
Supplement: Supplementary file 11 — Source data Fig. 7 [file 44318_2024_177_MOESM11_ESM.zip › Figure 7/7C/Quantification of the total number of multiple branches.xlsx]

## Sheet: Folha1
	siCt
Ct	275	136	221	167	303	99	157	229	141	255	182	200	195	183	262	302	174	175	196	286	155	148	172	160	264	293	256	211	288	218	311	212	268	245	157	267	391	204	404	220	181	171	247	316	143	286	192	134	152
LLOMe	387	224	269	269	276	267	271	311	280	194	383	373	292	382	363	278	277	286	378	287	221	282	349	262	354	184	328	118	118	263	155	271	319	339	219	267	259	232	157	298	272	378	181	270	270	259	228	197	383
	siArp2
Ct	208	148	221	149	149	223	210	82	258	161	182	200	335*	196	213	222	149	231	54	214	206	228	207	211	227	261	281	100	359*	166	174	221	224	171	264	226	283	182	218	169	142	227	143	273	242	128	249
LLOMe	99	226	228	162	83	167	152	229	162	391	191	105	105	132	109	198	168	162	178	100	149	241	267	172	155	235	172	235	269	199	256	258	276	149	251	182	143	320	192	289	181	295	284	409	351	183	320	320
[truncated: 4 more columns]
