# Supplementary material for: Connexin43 promotes exocytosis of damaged lysosomes through actin remodelling
Source: EMBO J. 2024 Jul 23;43(17):3627–49. doi: 10.1038/s44318-024-00177-3 (PMC11377567; doi:10.1038/s44318-024-00177-3)
Supplement: Supplementary file 11 — Source data Fig. 7 [file 44318_2024_177_MOESM11_ESM.zip › Figure 7/7B/Quantification of the total number of branches.xlsx]

## Sheet: Folha1
	siCt
Ct	643	358	543	676	731	245	434	565	816	572	858	497	486	431	675	750	402	438	478	567	387	389	403	405	633	722	638	549	714	545	757	513	674	616	365	649	930	483	950	861	545	427	449	618	722	369	718	448	327*
LLOMe	480	536	660	562	655	598	607	731	662	468	863	912	735	854	832	627	606	651	916	695	705	609	588	582	651	967	436	1244	1144	1008	1311	472	771	625	439	826	528	642	607	599	802	726	623	892	430	644	644	616	575
	siArp2
Ct	530	417	672	591	316	646	538	235	647	433	476	526	897*	453	579	537	365	540	249	598	738	577	574	652	546	600	608	742	818*	425	210	216	627	450	641	541	709	433	521	420	349	540	351	648	543	314	471
LLOMe	228	506	503	355	172	358	340	523	367	911	448	224	229	314	240	444	344	392	382	234	575	662	436	384	683	436	707	884	488	627	847	747	751	635	884	364	598	428	343	766	468	701	448	705	674	240	811	437	735
[truncated: 8 more columns]
