# Supplementary material for: Connexin43 promotes exocytosis of damaged lysosomes through actin remodelling
Source: EMBO J. 2024 Jul 23;43(17):3627–49. doi: 10.1038/s44318-024-00177-3 (PMC11377567; doi:10.1038/s44318-024-00177-3)
Supplement: Supplementary file 11 — Source data Fig. 7 [file 44318_2024_177_MOESM11_ESM.zip › Figure 7/7E/Quantification of MFI LAMP1.xlsx]

## Sheet: Folha1
	siCt					siArp2
Ct	128.055	99.5562	114.309	96.2006	81.4969	116.868	135.651	110.081	141.641	162.786
Ion+Ca2+	400.688	155.325	456.098	151.52	100.624	192.771	176.036	180.488	171.732	118.919
LLOMe	543.89	480.769	468.781	477.204	473.618	363.167	347.633	306.504	386.018	290.852
