# Supplementary material for: Connexin43 promotes exocytosis of damaged lysosomes through actin remodelling
Source: EMBO J. 2024 Jul 23;43(17):3627–49. doi: 10.1038/s44318-024-00177-3 (PMC11377567; doi:10.1038/s44318-024-00177-3)
Supplement: Supplementary file 11 — Source data Fig. 7 [file 44318_2024_177_MOESM11_ESM.zip › Figure 7/7F/Quantification of Cath B release.xlsx]

## Sheet: Folha1
	siCt			siArp2
Ct	1	1	1	0.979655	1.19766	1.03809
LLOMe	1.13576	1.64368	1.57143	0.910481	1.23358	1.08016
